# Supplementary material for: Historical contingency limits adaptive diversification in a spatially structured environment
Source: Evol Lett. 2025 Dec 16;10(1):118–34. doi: 10.1093/evlett/qraf048 (PMC12870851; doi:10.1093/evlett/qraf048)
Supplement: qraf048_Supplemental_Files [file qraf048_supplemental_files.zip]

Archive with 8 entries (8 files):
- Biofilm_Paper_Evol_Letters_SupplementalText.docx
- FigureS5.pdf
- Figure_S1_Biofilm_25.pdf
- Figure_S2_CultureDensity_25.pdf
- Figure_S3.pdf
- Figure_S4.pdf
- Table_S1_All_Mutations_Across_Treatments.xlsx
- Table_S2_Early_Parallellism_LTEE.xlsx
