# Supplementary material for: Historical contingency limits adaptive diversification in a spatially structured environment
Source: Evol Lett. 2025 Dec 16;10(1):118–34. doi: 10.1093/evlett/qraf048 (PMC12870851; doi:10.1093/evlett/qraf048)
Supplement: qraf048_Supplemental_Files [file qraf048_supplemental_files.zip › Table_S1_All_Mutations_Across_Treatments.xlsx]

## Sheet: Sheet1
Population	Treatment	Condition	Mut_Type	Chromosome	Position	Locus	Mut_Effect	Ref_Allele	Location	Alt_Allele	Frequency
FCT_1	FCT	Tube	SNP	NC_000913	63237	rapA	nonsynonymous	I	10	L	0.116494
FCT_1	FCT	Tube	SNP	NC_000913	843216	rlmF	nonsynonymous	M	295	I	0.173157
FCT_1	FCT	Tube	SNP	NC_000913	882578	deoR	nonsynonymous	G	53	S	0.422891
FCT_1	FCT	Tube	SNP	NC_000913	1352337	sapF	nonsynonymous	S	100	P	0.163864
FCT_1	FCT	Tube	SNP	NC_000913	1356347	sapA	nonsynonymous	G	255	V	0.543653
FCT_1	FCT	Tube	SNP	NC_000913	1634534	tfaQ	nonsynonymous	T	118	A	0.117569
FCT_1	FCT	Tube	MOB	NC_000913	2174199	gatD/gatB	mobile_element_insertion	IS5	(-1326/+80)	IS-element	0.122172
FCT_1	FCT	Tube	SNP	NC_000913	4033202	trkH	nonsynonymous	T	20	P	0.200361
FCT_1	FCT	Tube	SNP	NC_000913	4033596	trkH	nonsynonymous	P	151	R	0.125566
FCT_1	FCT	Tube	INS	NC_000913	4123973	cytR	small_indel	G	(484/1026 nt)	CAGCTC	0.125991
FCT_1	FCT	Tube	SNP	NC_000913	4360578	cadC	nonsynonymous	Y	453	H	0.131064
FCT_2	FCT	Tube	SNP	NC_000913	708004	glnS/chiP	intergenic	C	(+247/-330)	A	0.168829
FCT_2	FCT	Tube	SNP	NC_000913	767956	mngA	nonsynonymous	P	658	Q	0.187152
FCT_2	FCT	Tube	SNP	NC_000913	2066352	insH6	nonsynonymous	L	312	M	0.173328
FCT_2	FCT	Tube	MOB	NC_000913	2174907	gatA	mobile_element_insertion	IS1	(136-143/453 nt)	IS-element	0.439655
FCT_2	FCT	Tube	INS	NC_000913	2867411	rpoS	small_indel	C	(141/993 nt)	G	0.449999
FCT_2	FCT	Tube	SNP	NC_000913	3504855	frlR/yhfS	intergenic	T	(+72/+80)	G	0.112551
FCT_2	FCT	Tube	SNP	NC_000913	4033596	trkH	nonsynonymous	P	151	R	0.168692
FCT_2	FCT	Tube	SNP	NC_000913	4385674	yjeN	synonymous	R	94	R	0.124488
FCT_3	FCT	Tube	SNP	NC_000913	685992	gltJ	synonymous	I	226	I	0.105789
FCT_3	FCT	Tube	MOB	NC_000913	2175449	gatZ	mobile_element_insertion	IS1	(865-873/1263 nt)	IS-element	0.261261
FCT_3	FCT	Tube	MOB	NC_000913	2177191	gatY	mobile_element_insertion	IS1	(6-14/855 nt)	IS-element	0.338164
FCT_3	FCT	Tube	SNP	NC_000913	2867169	rpoS	nonsynonymous	I	128	N	0.339464
FCT_3	FCT	Tube	SNP	NC_000913	2867182	rpoS	nonsynonymous	N	124	Y	0.187369
FCT_3	FCT	Tube	DEL	NC_000913	3828829	gltS/xanP	small_indel	T	(626-633/1026 nt)	-1	0.106372
FCT_3	FCT	Tube	SNP	NC_000913	4015093	metE	nonsynonymous	D	681	Y	0.107048
FCT_3	FCT	Tube	SNP	NC_000913	4033596	trkH	nonsynonymous	P	151	R	0.232983
FCT_3	FCT	Tube	DEL	NC_000913	4124170	cytR	large_deletion	64-bp	4124170	-64	0.182825
FCT_3	FCT	Tube	MOB	NC_000913	4124494	cytR/priA	mobile_element_insertion	IS2	(-38/+114)	IS-element	0.348485
FCT_4	FCT	Tube	MOB	NC_000913	882357	deoR	mobile_element_insertion	IS2	(374-378/759 nt)	IS-element	0.190476
FCT_4	FCT	Tube	MOB	NC_000913	1907448	yobF	mobile_element_insertion	IS5	(141-144/144 nt)	IS-element	0.104878
FCT_4	FCT	Tube	MOB	NC_000913	2173624	gatD/gatB	mobile_element_insertion	IS1	(-751/+651)	IS-element	0.110482
FCT_4	FCT	Tube	MOB	NC_000913	2174844	gatA	mobile_element_insertion	IS5	(203-206/453 nt)	IS-element	0.209091
FCT_4	FCT	Tube	MOB	NC_000913	2175137	gatZ	mobile_element_insertion	IS1	(1178-1185/1263 nt)	IS-element	0.141066
FCT_4	FCT	Tube	SNP	NC_000913	2866766	rpoS	nonsense	W	262	Stop	0.106794
FCT_4	FCT	Tube	SNP	NC_000913	2867169	rpoS	nonsynonymous	I	128	N	0.107573
FCT_4	FCT	Tube	SNP	NC_000913	2867199	rpoS	nonsynonymous	D	118	A	0.183744
FCT_4	FCT	Tube	SNP	NC_000913	3046050	ygfF/gcvP	intergenic	T	(-149/+118)	G	0.109064
FCT_4	FCT	Tube	SNP	NC_000913	3334703	ispB/sfsB	intergenic	A	(+22/-206)	C	0.188427
FCT_4	FCT	Tube	SNP	NC_000913	3391390	tldD	nonsynonymous	F	213	L	0.110952
FCT_4	FCT	Tube	SNP	NC_000913	3554283	malT	nonsynonymous	L	400	Q	0.116033
FCT_4	FCT	Tube	MOB	NC_000913	3888795	tnaA	mobile_element_insertion	IS1	(66-74/1416 nt)	IS-element	0.125
FCT_4	FCT	Tube	SNP	NC_000913	4033595	trkH	nonsynonymous	P	151	S	0.172245
FCT_4	FCT	Tube	SNP	NC_000913	4033596	trkH	nonsynonymous	P	151	R	0.172416
FCT_4	FCT	Tube	DEL	NC_000913	4123824	cytR	small_indel	ACGCAGCG	(224-287/1026 nt)	-8	0.133818
FCT_5	FCT	Tube	SNP	NC_000913	180011	dgt	nonsynonymous	P	259	T	0.136475
FCT_5	FCT	Tube	SNP	NC_000913	2177221	gatY/fbaB	intergenic	T	(-17/+291)	G	0.147403
FCT_5	FCT	Tube	MOB	NC_000913	2177277	gatY/fbaB	mobile_element_insertion	IS2	(-73/+231)	IS-element	0.432432
FCT_5	FCT	Tube	SNP	NC_000913	2866766	rpoS	nonsense	W	262	Stop	0.443398
FCT_5	FCT	Tube	SNP	NC_000913	3046050	ygfF/gcvP	intergenic	T	(-149/+118)	G	0.109077
FCT_5	FCT	Tube	SNP	NC_000913	3054888	ygfB	nonsynonymous	V	186	E	0.129238
FCT_5	FCT	Tube	SNP	NC_000913	3158374	yqhG	nonsynonymous	D	242	V	0.104553
FCT_5	FCT	Tube	SNP	NC_000913	3263493	tdcD	synonymous	A	56	A	0.105655
FCT_5	FCT	Tube	DEL	NC_000913	3440041	rpoA	small_indel	TACTCGTCA	(94/1542 nt)	-9	0.333938
FCT_5	FCT	Tube	INS	NC_000913	4123816	cytR	small_indel	C	(641/1026 nt)	CGCAGCGA	0.146472
FCT_6	FCT	Tube	SNP	NC_000913	63237	rapA	nonsynonymous	I	10	L	0.113416
FCT_6	FCT	Tube	MOB	NC_000913	577354	nmpC/essD	mobile_element_insertion	IS3	(-529/-41)	IS-element	0.160714
FCT_6	FCT	Tube	SNP	NC_000913	843247	rlmF	nonsynonymous	R	306	S	0.123745
FCT_6	FCT	Tube	MOB	NC_000913	2174277	gatD/gatB	mobile_element_insertion	IS5	(-1404/+2)	IS-element	0.242268
FCT_6	FCT	Tube	DEL	NC_000913	2175869	gatZ	small_indel	AGCAA	(981-989/990 nt)	-5	0.110433
FCT_6	FCT	Tube	SNP	NC_000913	2521395	lysV/xapR	intergenic	A	(+67/+198)	T	0.17296
FCT_6	FCT	Tube	SNP	NC_000913	2867199	rpoS	nonsynonymous	D	118	A	0.113465
FCT_6	FCT	Tube	SNP	NC_000913	3377378	sspA	nonsynonymous	S	15	P	0.256207
FCT_6	FCT	Tube	SNP	NC_000913	4033616	trkH	nonsynonymous	M	158	V	0.109915
FCT_6	FCT	Tube	DEL	NC_000913	4123983	cytR	small_indel	C	4123983	-1	0.198667
FFL_1	FFL	Flask	SNP	NC_000913	164599	hrpB/mrcB	intergenic	C	(+65/-131)	A	0.135837
FFL_1	FFL	Flask	SNP	NC_000913	164600	hrpB/mrcB	intergenic	C	(+66/-130)	A	0.112852
FFL_1	FFL	Flask	SNP	NC_000913	461739	hupB/ppiD	intergenic	G	(+16/-176)	A	0.276428
FFL_1	FFL	Flask	SNP	NC_000913	730011	rhsC	synonymous	R	143	R	0.210509
FFL_1	FFL	Flask	SNP	NC_000913	843208	rlmF	nonsynonymous	T	293	S	0.131467
FFL_1	FFL	Flask	SNP	NC_000913	986567	ompF	nonsynonymous	E	139	G	0.119049
FFL_1	FFL	Flask	SNP	NC_000913	1072329	rutB	nonsynonymous	Y	179	H	0.235191
FFL_1	FFL	Flask	SNP	NC_000913	1079468	putP	nonsynonymous	D	55	A	0.417974
FFL_1	FFL	Flask	SNP	NC_000913	1653777	rspB	nonsynonymous	H	47	Y	0.227841
FFL_1	FFL	Flask	SNP	NC_000913	1712412	nth/dtpA	intergenic	A	(+254/-357)	G	0.194276
FFL_1	FFL	Flask	SNP	NC_000913	2185441	thiM/rcnR	intergenic	A	(-140/+83)	T	0.106339
FFL_1	FFL	Flask	SNP	NC_000913	2806905	proW	nonsynonymous	G	299	D	0.117486
FFL_1	FFL	Flask	SNP	NC_000913	3023329	xdhD	nonsynonymous	E	672	K	0.321312
FFL_1	FFL	Flask	DEL	NC_000913	3176344	cpdA	small_indel	GCA	(-136/-144)	-3	0.524632
FFL_1	FFL	Flask	SNP	NC_000913	3281374	agaV/agaS	intergenic	G	(+684/-602)	A	0.286196
FFL_1	FFL	Flask	SNP	NC_000913	3828801	gltS/xanP	intergenic	T	(-136/-144)	A	0.232025
FFL_1	FFL	Flask	SNP	NC_000913	3869175	yidR	synonymous	G	45	G	0.241365
FFL_1	FFL	Flask	DEL	NC_000913	4123758	cytR	small_indel	G	4123758	-1	0.193322
FFL_1	FFL	Flask	SNP	NC_000913	4398580	mutL	nonsense	W	390	Stop	0.304105
FFL_1	FFL	Flask	SNP	NC_000913	4615351	yjjW	nonsynonymous	V	65	I	0.243416
FFL_1	FFL	Flask	SNP	NC_000913	4639945	arcA	nonsynonymous	T	121	N	0.230618
FFL_1	FFL	Flask	SNP	NC_000913	4640135	arcA	nonsynonymous	P	58	S	0.576483
FFL_2	FFL	Flask	SNP	NC_000913	227091	rrlH	noncoding	G	(1333/2904 nt)	T	0.120685
FFL_2	FFL	Flask	SNP	NC_000913	502619	ybaL	nonsynonymous	G	207	A	0.210919
FFL_2	FFL	Flask	DEL	NC_000913	986560	ompF	small_indel	ACCAAATTCTGG	(-18/-180)	-12	0.101449
FFL_2	FFL	Flask	SNP	NC_000913	1079468	putP	nonsynonymous	D	55	G	0.364611
FFL_2	FFL	Flask	SNP	NC_000913	1633529	ydfK/pinQ	intergenic	C	(+224/-93)	T	0.101519
FFL_2	FFL	Flask	MOB	NC_000913	2804741	nrdF/proV	mobile_element_insertion	IS5	(+280/-71)	IS-element	0.358586
FFL_2	FFL	Flask	DEL	NC_000913	3176344	cpdA	small_indel	GCA	(-136/-144)	-3	0.396698
FFL_2	FFL	Flask	SNP	NC_000913	3239634	alx/sstT	intergenic	T	(+89/-310)	A	0.109854
FFL_2	FFL	Flask	SNP	NC_000913	4640134	arcA	nonsynonymous	P	58	Q	1
FFL_3	FFL	Flask	SNP	NC_000913	5793	yaaA	synonymous	R	223	R	0.107859
FFL_3	FFL	Flask	SNP	NC_000913	110733	secA	nonsense	K	819	Stop	0.106671
FFL_3	FFL	Flask	SNP	NC_000913	153315	htrE	synonymous	Q	704	Q	0.158476
FFL_3	FFL	Flask	SNP	NC_000913	176973	erpA/yadS	intergenic	G	(+19/+28)	T	0.105753
FFL_3	FFL	Flask	SNP	NC_000913	764055	sucC	nonsynonymous	R	348	C	0.192155
FFL_3	FFL	Flask	MOB	NC_000913	2174812	gatA	mobile_element_insertion	IS1	(230-238/453 nt)	IS-element	0.6
FFL_3	FFL	Flask	SNP	NC_000913	2536126	crr	nonsynonymous	E	98	V	0.111823
FFL_3	FFL	Flask	SNP	NC_000913	3176199	cpdA	nonsense	W	212	Stop	0.467256
FFL_3	FFL	Flask	INS	NC_000913	4168196	rrsB	small_indel	C	(1538/1542 nt)	A	0.140188
FFL_3	FFL	Flask	SNP	NC_000913	4183897	rpoB	nonsynonymous	G	885	S	0.173686
FFL_3	FFL	Flask	SNP	NC_000913	4567331	mdtM	nonsynonymous	R	397	S	0.105079
FFL_3	FFL	Flask	SNP	NC_000913	4639609	arcA	nonsynonymous	C	233	Y	0.154294
FFL_3	FFL	Flask	SNP	NC_000913	4639963	arcA	nonsynonymous	R	115	L	0.453657
FFL_4	FFL	Flask	DEL	NC_000913	485340	acrA	small_indel	A	(279/1194 nt)	-1	0.718364
FFL_4	FFL	Flask	DEL	NC_000913	485341	acrA	small_indel	G	(412-423/1089 nt)	-1	0.72132
FFL_4	FFL	Flask	SNP	NC_000913	970541	ycaQ	nonsynonymous	T	385	A	0.777818
FFL_4	FFL	Flask	SNP	NC_000913	1351228	fabI/ycjD	intergenic	G	(-189/+179)	C	0.119604
FFL_4	FFL	Flask	SNP	NC_000913	2275366	yejE	nonsynonymous	F	32	L	0.770322
FFL_4	FFL	Flask	SNP	NC_000913	2481804	emrY	nonsynonymous	P	125	T	0.115983
FFL_4	FFL	Flask	SNP	NC_000913	2628184	pdeF	nonsynonymous	P	252	R	0.814338
FFL_4	FFL	Flask	SNP	NC_000913	2664813	yfhR	nonsynonymous	R	142	C	0.85006
FFL_4	FFL	Flask	SNP	NC_000913	2969828	mutH	nonsynonymous	E	56	V	0.791787
FFL_4	FFL	Flask	SNP	NC_000913	3054888	ygfB	nonsynonymous	V	186	E	0.143186
FFL_4	FFL	Flask	SNP	NC_000913	3176564	cpdA	nonsense	W	90	Stop	0.79579
FFL_4	FFL	Flask	SNP	NC_000913	3455713	gspC	nonsense	G	46	Stop	0.112339
FFL_4	FFL	Flask	DEL	NC_000913	3476442	yheO/fkpA	small_indel	A	(360-371/717 nt)	-1	1
FFL_4	FFL	Flask	SNP	NC_000913	3591805	ugpB	nonsynonymous	D	174	G	0.128729
FFL_4	FFL	Flask	SNP	NC_000913	3650196	arsB	nonsynonymous	L	421	P	0.71753
FFL_4	FFL	Flask	SNP	NC_000913	3822110	rpoZ	nonsynonymous	A	2	V	0.134359
FFL_4	FFL	Flask	SNP	NC_000913	4015085	metE	nonsynonymous	E	678	V	0.172212
FFL_4	FFL	Flask	SNP	NC_000913	4086955	fdhD/yiiG	intergenic	C	(+106/-47)	A	0.167253
FFL_4	FFL	Flask	SNP	NC_000913	4639994	arcA	nonsynonymous	F	105	L	0.786732
FFL_5	FFL	Flask	SNP	NC_000913	107554	lpxC/secM	intergenic	G	(+80/-151)	T	0.13627
FFL_5	FFL	Flask	SNP	NC_000913	225465	ileV/alaV	intergenic	A	(+8/-35)	C	0.143078
FFL_5	FFL	Flask	SNP	NC_000913	225466	ileV/alaV	intergenic	C	(+9/-34)	G	0.138864
FFL_5	FFL	Flask	SNP	NC_000913	225467	ileV/alaV	intergenic	G	(+10/-33)	T	0.137967
FFL_5	FFL	Flask	SNP	NC_000913	281918	yagA	nonsynonymous	F	22	L	0.109058
FFL_5	FFL	Flask	SNP	NC_000913	297962	paoD	synonymous	R	255	R	0.117581
FFL_5	FFL	Flask	MOB	NC_000913	2407363	lrhA/alaA	mobile_element_insertion	IS2	(-722/-194)	IS-element	0.255014
FFL_5	FFL	Flask	SNP	NC_000913	3331532	obgE	nonsynonymous	S	75	R	0.127736
FFL_5	FFL	Flask	SNP	NC_000913	3455713	gspC	nonsense	G	46	Stop	0.159208
FFL_5	FFL	Flask	SNP	NC_000913	3504880	frlR/yhfS	intergenic	A	(+97/+55)	C	0.119121
FFL_5	FFL	Flask	SNP	NC_000913	3574896	asd/yhgN	intergenic	A	(-18/-175)	T	0.182896
FFL_5	FFL	Flask	SNP	NC_000913	3828801	gltS/xanP	intergenic	T	(-136/-144)	A	0.328516
FFL_5	FFL	Flask	SNP	NC_000913	4123841	cytR	nonsynonymous	Y	206	D	0.239239
FFL_5	FFL	Flask	SNP	NC_000913	4639975	arcA	nonsynonymous	T	111	M	0.109176
FFL_5	FFL	Flask	SNP	NC_000913	4639990	arcA	nonsynonymous	N	106	T	0.195632
FFL_5	FFL	Flask	SNP	NC_000913	4640037	arcA	nonsynonymous	I	90	M	0.292717
FFL_5	FFL	Flask	SNP	NC_000913	4640099	arcA	nonsynonymous	R	70	S	0.183858
FFL_5	FFL	Flask	SNP	NC_000913	4640187	arcA	nonsynonymous	H	40	Q	0.120159
FFL_6	FFL	Flask	SNP	NC_000913	580717	ylcI/nohD	intergenic	G	(-272/-117)	T	0.104436
FFL_6	FFL	Flask	SNP	NC_000913	580727	ylcI/nohD	intergenic	G	(-282/-107)	T	0.108721
FFL_6	FFL	Flask	SNP	NC_000913	580754	ylcI/nohD	intergenic	G	(-309/-80)	C	0.119829
FFL_6	FFL	Flask	SNP	NC_000913	580759	ylcI/nohD	intergenic	G	(-314/-75)	C	0.12736
FFL_6	FFL	Flask	SNP	NC_000913	777208	tolA	nonsynonymous	K	289	N	0.150454
FFL_6	FFL	Flask	SNP	NC_000913	922581	cspD	nonsynonymous	G	4	C	0.101499
FFL_6	FFL	Flask	SNP	NC_000913	1326731	yciQ/rluB	intergenic	T	(+90/-121)	G	0.151509
FFL_6	FFL	Flask	SNP	NC_000913	2448199	prmB	nonsynonymous	I	81	N	0.654389
FFL_6	FFL	Flask	SNP	NC_000913	2725812	kgtP/yfiS	intergenic	G	(-66/-113)	T	0.110222
FFL_6	FFL	Flask	SNP	NC_000913	2736946	bamD/raiA	intergenic	A	(+63/-208)	T	0.124712
FFL_6	FFL	Flask	SNP	NC_000913	3334703	ispB/sfsB	intergenic	A	(+22/-206)	C	0.17758
FFL_6	FFL	Flask	SNP	NC_000913	4086948	fdhD/yiiG	intergenic	C	(+99/-54)	A	0.122492
FFL_6	FFL	Flask	SNP	NC_000913	4596806	lgoD	nonsense	E	273	Stop	0.113692
FFL_6	FFL	Flask	SNP	NC_000913	4640025	arcA	nonsynonymous	E	94	D	0.898782
FFL_6	FFL	Flask	SNP	NC_000913	4640313	arcA/yjjY	intergenic	T	(-7/-89)	A	0.145313
WCT_1	WCT	Tube	SNP	NC_000913	72024	yabI	nonsynonymous	S	225	Y	0.108582
WCT_1	WCT	Tube	SNP	NC_000913	91590	ftsI	nonsynonymous	R	60	C	0.697591
WCT_1	WCT	Tube	SNP	NC_000913	580727	ylcI/nohD	intergenic	G	(-282/-107)	T	0.130684
WCT_1	WCT	Tube	SNP	NC_000913	843216	rlmF	nonsynonymous	M	295	I	0.179334
WCT_1	WCT	Tube	MOB	NC_000913	1655770	ynfA/ynfB	mobile_element_insertion	IS2	(-97/-34)	IS-element	0.147059
WCT_1	WCT	Tube	MOB	NC_000913	2174216	gatD/gatB	mobile_element_insertion	IS1	(-1343/+57)	IS-element	0.29588
WCT_1	WCT	Tube	DEL	NC_000913	2867027	rpoS	small_indel	C	(624-631/1026 nt)	-1	0.714287
WCT_1	WCT	Tube	SNP	NC_000913	3046050	ygfF/gcvP	intergenic	T	(-149/+118)	G	0.119619
WCT_1	WCT	Tube	SNP	NC_000913	3281646	agaV/agaS	intergenic	C	(+956/-330)	G	0.156172
WCT_1	WCT	Tube	SNP	NC_000913	3552936	malP/malT	intergenic	G	(-463/-149)	T	0.100086
WCT_1	WCT	Tube	SNP	NC_000913	4070479	yihR/yihS	intergenic	G	(-78/+36)	T	0.111546
WCT_1	WCT	Tube	MOB	NC_000913	4124114	cytR	mobile_element_insertion	IS1	(142-154/1026 nt)	IS-element	0.117949
WCT_1	WCT	Tube	SNP	NC_000913	4465843	treB	nonsynonymous	V	113	E	0.116547
WCT_1	WCT	Tube	MOB	NC_000913	4542557	fimE	mobile_element_insertion	IS1	4542557	IS-element	0.853372
WCT_1	WCT	Tube	SNP	NC_000913	4545086	fimC/fimD	intergenic	C	(+57/-10)	A	0.181267
WCT_2	WCT	Tube	SNP	NC_000913	164599	hrpB/mrcB	intergenic	C	(+65/-131)	A	0.116461
WCT_2	WCT	Tube	MOB	NC_000913	1393457	mppA	mobile_element_insertion	IS186	(231-235/1614 nt)	IS-element	0.162857
WCT_2	WCT	Tube	MOB	NC_000913	1655777	ynfA/ynfB	mobile_element_insertion	IS2	(-104/-27)	IS-element	0.268354
WCT_2	WCT	Tube	MOB	NC_000913	2174238	gatD/gatB	mobile_element_insertion	IS1	(-1365/+35)	IS-element	0.109034
WCT_2	WCT	Tube	MOB	NC_000913	2175051	[gatZ]	mobile_element_insertion	IS1	(1190-1197/1263 nt)	IS-element	0.376147
WCT_2	WCT	Tube	MOB	NC_000913	2866735	rpoS	mobile_element_insertion	IS1	(653-656/1140 nt)	IS-element	0.160752
WCT_2	WCT	Tube	MOB	NC_000913	2868098	nlpD	mobile_element_insertion	IS5	(473-480/930 nt)	IS-element	0.560494
WCT_2	WCT	Tube	SNP	NC_000913	4124386	cytR	nonsynonymous	A	24	E	0.133295
WCT_2	WCT	Tube	SNP	NC_000913	4465843	treB	nonsynonymous	V	113	E	0.174201
WCT_2	WCT	Tube	MOB	NC_000913	4542557	fimE	mobile_element_insertion	IS1	4542557	IS-element	0.858586
WCT_2	WCT	Tube	SNP	NC_000913	4543699	fimA/fimI	intergenic	A	(+36/-29)	G	0.711923
WCT_3	WCT	Tube	SNP	NC_000913	401723	iraP/phoA	intergenic	G	(+77/-24)	T	0.123318
WCT_3	WCT	Tube	SNP	NC_000913	1124901	mdtH	nonsynonymous	M	142	I	0.100832
WCT_3	WCT	Tube	SNP	NC_000913	1287122	rttR|tpr	noncoding	T	(115/171 nt)|55	G	0.10358
WCT_3	WCT	Tube	SNP	NC_000913	1720364	slyB/slyA	intergenic	G	(+21/+26)	T	0.167051
WCT_3	WCT	Tube	SNP	NC_000913	1885422	yeaW	nonsynonymous	E	253	V	0.109778
WCT_3	WCT	Tube	MOB	NC_000913	2177243	gatY/fbaB	mobile_element_insertion	IS1	(809-817/993 nt)	IS-element	0.125
WCT_3	WCT	Tube	SNP	NC_000913	2639280	yfgM	nonsense	E	2	Stop	0.178101
WCT_3	WCT	Tube	MOB	NC_000913	2868098	nlpD	mobile_element_insertion	IS5	(473-480/930 nt)	IS-element	0.855956
WCT_3	WCT	Tube	SNP	NC_000913	3021982	xdhD	nonsynonymous	A	223	S	0.5246
WCT_3	WCT	Tube	SNP	NC_000913	3455691	gspC	nonsynonymous	F	38	L	0.126861
WCT_3	WCT	Tube	MOB	NC_000913	4124303	cytR	mobile_element_insertion	IS4	(142-152/1026 nt)	IS-element	0.635854
WCT_3	WCT	Tube	SNP	NC_000913	4306833	yjcS/alsK	intergenic	C	(-236/+37)	G	0.101607
WCT_3	WCT	Tube	SNP	NC_000913	4412785	yjfM	synonymous	G	133	G	0.147844
WCT_3	WCT	Tube	SNP	NC_000913	4419738	ulaG/ulaA	intergenic	A	(-113/-242)	G	0.810967
WCT_3	WCT	Tube	SNP	NC_000913	4465843	treB	nonsynonymous	V	113	E	0.148063
WCT_3	WCT	Tube	MOB	NC_000913	4542308	fimE	mobile_element_insertion	IS5	(521-528/597 nt)	IS-element	0.789744
WCT_4	WCT	Tube	INS	NC_000913	366906	lacI	small_indel	T	(605/1083 nt)	GCCA	0.101878
WCT_4	WCT	Tube	MOB	NC_000913	2174243	gatD/gatB	mobile_element_insertion	IS1	(-1370/+31)	IS-element	0.223827
WCT_4	WCT	Tube	MOB	NC_000913	2175160	gatZ	mobile_element_insertion	IS1	(15-23/855 nt)	IS-element	0.116022
WCT_4	WCT	Tube	SNP	NC_000913	2411250	yfbS	nonsynonymous	V	35	F	0.117739
WCT_4	WCT	Tube	SNP	NC_000913	2725809	kgtP/yfiS	intergenic	A	(-63/-116)	T	0.108327
WCT_4	WCT	Tube	MOB	NC_000913	2868098	nlpD	mobile_element_insertion	IS5	(473-480/930 nt)	IS-element	0.705882
WCT_4	WCT	Tube	SNP	NC_000913	3537327	greB/yhgF	intergenic	G	(+39/-58)	T	0.139075
WCT_4	WCT	Tube	SNP	NC_000913	4412785	yjfM	synonymous	G	133	G	0.112716
WCT_4	WCT	Tube	SNP	NC_000913	4465843	treB	nonsynonymous	V	113	E	0.140822
WCT_4	WCT	Tube	MOB	NC_000913	4542020	fimB/fimE	mobile_element_insertion	IS5	(272-275/597 nt)	IS-element	0.805243
WCT_4	WCT	Tube	SNP	NC_000913	4596806	lgoD	nonsense	E	273	Stop	0.185552
WCT_5	WCT	Tube	SNP	NC_000913	98865	ftsW	nonsynonymous	S	155	P	0.233542
WCT_5	WCT	Tube	INS	NC_000913	1198453	ymfE/lit	small_indel	A	(-216/-242)	ATGAAATG	0.499654
WCT_5	WCT	Tube	MOB	NC_000913	1655777	ynfA/ynfB	mobile_element_insertion	IS2	(-104/-27)	IS-element	0.443077
WCT_5	WCT	Tube	SNP	NC_000913	2718314	yfiF	nonsynonymous	V	72	G	0.128035
WCT_5	WCT	Tube	SNP	NC_000913	2725812	kgtP/yfiS	intergenic	G	(-66/-113)	T	0.131184
WCT_5	WCT	Tube	DEL	NC_000913	2867609	[nlpD]	large_deletion	90-bp	(-176/+171)	-90	0.105469
WCT_5	WCT	Tube	MOB	NC_000913	2868098	nlpD	mobile_element_insertion	IS5	(473-480/930 nt)	IS-element	0.702128
WCT_5	WCT	Tube	SNP	NC_000913	3455713	gspC	nonsense	G	46	Stop	0.115066
WCT_5	WCT	Tube	SNP	NC_000913	4385657	yjeN	nonsynonymous	D	89	Y	0.103427
WCT_5	WCT	Tube	SNP	NC_000913	4385681	yjeN	nonsense	E	97	Stop	0.111927
WCT_5	WCT	Tube	SNP	NC_000913	4465843	treB	nonsynonymous	V	113	E	0.17588
WCT_5	WCT	Tube	MOB	NC_000913	4542557	fimE	mobile_element_insertion	IS1	4542557	IS-element	0.938525
WCT_5	WCT	Tube	SNP	NC_000913	4567331	mdtM	nonsynonymous	R	397	S	0.129172
WCT_6	WCT	Tube	SNP	NC_000913	131727	acnB	nonsynonymous	P	38	L	0.147805
WCT_6	WCT	Tube	INS	NC_000913	366906	lacI	small_indel	T	(605/1083 nt)	GCCA	0.123563
WCT_6	WCT	Tube	SNP	NC_000913	483317	acrB	nonsynonymous	R	363	C	0.175732
WCT_6	WCT	Tube	SNP	NC_000913	484809	acrA	nonsynonymous	T	271	A	0.153403
WCT_6	WCT	Tube	SNP	NC_000913	619269	fepE	nonsynonymous	A	339	V	0.126071
WCT_6	WCT	Tube	SNP	NC_000913	807295	ybhC/ybhB	intergenic	C	(-14/+138)	T	0.102288
WCT_6	WCT	Tube	SNP	NC_000913	891945	nfsA/rimK	intergenic	A	(+39/-22)	G	0.121982
WCT_6	WCT	Tube	SNP	NC_000913	1356348	sapA	nonsynonymous	G	255	S	0.150592
WCT_6	WCT	Tube	SNP	NC_000913	1477516	ydbD/ynbA	intergenic	C	(+66/-105)	T	0.132711
WCT_6	WCT	Tube	SNP	NC_000913	1656548	speG	nonsynonymous	L	122	P	0.103937
WCT_6	WCT	Tube	SNP	NC_000913	2047910	yeeJ	synonymous	S	991	S	0.15708
WCT_6	WCT	Tube	SNP	NC_000913	2128835	wcaF	synonymous	A	18	A	0.136725
WCT_6	WCT	Tube	SNP	NC_000913	2181795	yegV	synonymous	L	234	L	0.206468
WCT_6	WCT	Tube	SNP	NC_000913	2867109	rpoS	nonsense	W	148	Stop	0.558588
WCT_6	WCT	Tube	SNP	NC_000913	2979500	lysR	synonymous	R	160	R	0.124918
WCT_6	WCT	Tube	SNP	NC_000913	3129297	yghO	nonsynonymous	R	307	C	0.10726
WCT_6	WCT	Tube	SNP	NC_000913	3461701	gspH	synonymous	V	78	V	0.240632
WCT_6	WCT	Tube	SNP	NC_000913	3587241	yhhA	nonsynonymous	N	100	S	0.259736
WCT_6	WCT	Tube	SNP	NC_000913	3811814	rpmB/yicR	intergenic	T	(-140/+77)	C	0.264677
WCT_6	WCT	Tube	SNP	NC_000913	3931270	ravA/kup	intergenic	C	(-177/-46)	T	0.1956
WCT_6	WCT	Tube	MOB	NC_000913	4123469	cytR	mobile_element_insertion	IS1	(336-343/1026 nt)	IS-element	0.344913
WCT_6	WCT	Tube	DEL	NC_000913	4123826	cytR	small_indel	GCAGCGCC	4123826	-8	0.169357
WCT_6	WCT	Tube	SNP	NC_000913	4465843	treB	nonsynonymous	V	113	E	0.120877
WCT_6	WCT	Tube	MOB	NC_000913	4542557	fimE	mobile_element_insertion	IS1	4542557	IS-element	0.634146
WCT_6	WCT	Tube	SNP	NC_000913	4596810	lgoD	nonsynonymous	F	274	Y	0.157049
WFL_1	WFL	Flask	SNP	NC_000913	302490	paoA	synonymous	L	28	L	0.109859
WFL_1	WFL	Flask	SNP	NC_000913	375805	mhpT	nonsynonymous	G	116	E	0.290582
WFL_1	WFL	Flask	DEL	NC_000913	484332	acrB	small_indel	C	(280/1194 nt)	-1	1
WFL_1	WFL	Flask	SNP	NC_000913	604749	ybdG/nfsB	intergenic	G	(-86/+22)	A	0.376975
WFL_1	WFL	Flask	SNP	NC_000913	663033	dacA	nonsynonymous	F	311	L	0.19827
WFL_1	WFL	Flask	SNP	NC_000913	686711	sroC	noncoding	A	(133/163 nt)	G	0.502357
WFL_1	WFL	Flask	SNP	NC_000913	693523	ybeZ/miaB	intergenic	C	(-145/+8)	A	0.414529
WFL_1	WFL	Flask	SNP	NC_000913	708004	glnS/chiP	intergenic	C	(+247/-330)	A	0.163674
WFL_1	WFL	Flask	SNP	NC_000913	915194	lysO/aqpZ	intergenic	G	(-337/+158)	T	0.105714
WFL_1	WFL	Flask	SNP	NC_000913	986448	ompF	nonsynonymous	Y	179	H	0.15297
WFL_1	WFL	Flask	SNP	NC_000913	1030430	tusE	nonsynonymous	N	80	S	0.18704
WFL_1	WFL	Flask	SNP	NC_000913	1079468	putP	nonsynonymous	D	55	G	0.630296
WFL_1	WFL	Flask	SNP	NC_000913	1245331	ycgY	nonsynonymous	S	58	P	0.619773
WFL_1	WFL	Flask	SNP	NC_000913	1394566	mppA	nonsynonymous	L	447	P	0.589978
WFL_1	WFL	Flask	SNP	NC_000913	1518142	ydcZ	nonsense	E	64	Stop	0.166597
WFL_1	WFL	Flask	INS	NC_000913	1749322	ydhT	small_indel	C	(238/813 nt)	G	1
WFL_1	WFL	Flask	DEL	NC_000913	1915451	proQ	small_indel	T	(1124/7077 nt)	-1	0.168736
WFL_1	WFL	Flask	SNP	NC_000913	1943333	znuC	synonymous	Q	224	Q	0.220932
WFL_1	WFL	Flask	DEL	NC_000913	2057211	yeeN	small_indel	C	(-488/+920)	-1	0.174304
WFL_1	WFL	Flask	SNP	NC_000913	2061751	nac	synonymous	G	61	G	0.601214
WFL_1	WFL	Flask	SNP	NC_000913	2216803	yehX	nonsynonymous	A	202	V	0.211862
WFL_1	WFL	Flask	INS	NC_000913	2217142	yehX	small_indel	T	(266/927 nt)	G	1
WFL_1	WFL	Flask	SNP	NC_000913	2350916	glpQ	nonsynonymous	I	32	M	0.374995
WFL_1	WFL	Flask	SNP	NC_000913	2367213	arnC	nonsynonymous	D	48	G	0.191295
WFL_1	WFL	Flask	SNP	NC_000913	2542132	cysU	synonymous	E	127	E	0.545529
WFL_1	WFL	Flask	SNP	NC_000913	2916950	barA	nonsynonymous	C	632	R	0.101771
WFL_1	WFL	Flask	SNP	NC_000913	3102428	trmB	nonsynonymous	F	142	S	0.515832
WFL_1	WFL	Flask	DEL	NC_000913	3103481	mutY	small_indel	A	(-132/+87)	-1	1
WFL_1	WFL	Flask	DEL	NC_000913	3176344	cpdA	small_indel	GCA	(482/2322 nt)	-3	0.268728
WFL_1	WFL	Flask	SNP	NC_000913	3250364	yqjK	nonsynonymous	Q	96	H	0.444835
WFL_1	WFL	Flask	SNP	NC_000913	3652165	yhiS/insH11	intergenic	G	(+129/+17)	T	0.251448
WFL_1	WFL	Flask	SNP	NC_000913	3690017	bcsZ	nonsynonymous	N	82	S	0.455121
WFL_1	WFL	Flask	SNP	NC_000913	3844528	adeD	nonsynonymous	Y	189	H	0.53778
WFL_1	WFL	Flask	SNP	NC_000913	3858136	yidJ	nonsynonymous	D	90	G	0.570645
WFL_1	WFL	Flask	SNP	NC_000913	3948777	yifB	nonsynonymous	V	398	A	0.594698
WFL_1	WFL	Flask	SNP	NC_000913	4175696	glyT	noncoding	A	(24/75 nt)	G	0.18057
WFL_1	WFL	Flask	SNP	NC_000913	4186697	rpoC	nonsynonymous	H	450	Y	0.232366
WFL_1	WFL	Flask	SNP	NC_000913	4209685	rrsE	noncoding	C	(1539/1542 nt)	A	0.153906
WFL_1	WFL	Flask	SNP	NC_000913	4215056	metA	synonymous	V	259	V	0.122732
WFL_1	WFL	Flask	SNP	NC_000913	4316341	phnM	nonsynonymous	G	293	V	0.191444
WFL_1	WFL	Flask	SNP	NC_000913	4468636	mgtA	nonsynonymous	T	338	A	0.328809
WFL_1	WFL	Flask	SNP	NC_000913	4468841	mgtA	nonsynonymous	N	406	S	0.192234
WFL_1	WFL	Flask	SNP	NC_000913	4525205	yjhI	nonsynonymous	V	200	A	0.109583
WFL_1	WFL	Flask	SNP	NC_000913	4570507	yjiR	synonymous	V	356	V	0.122185
WFL_1	WFL	Flask	SNP	NC_000913	4573568	yjiT	synonymous	I	385	I	0.134171
WFL_1	WFL	Flask	SNP	NC_000913	4639994	arcA	nonsynonymous	F	105	L	0.512355
WFL_1	WFL	Flask	SNP	NC_000913	4640155	arcA	nonsynonymous	V	51	A	0.29494
WFL_1	WFL	Flask	SNP	NC_000913	4640346	arcA/yjjY	intergenic	T	(-40/-56)	C	0.1283
WFL_2	WFL	Flask	SNP	NC_000913	65733	polB	synonymous	P	16	P	0.279239
WFL_2	WFL	Flask	SNP	NC_000913	234704	gloB	nonsynonymous	V	27	I	0.203333
WFL_2	WFL	Flask	SNP	NC_000913	412691	sbcC	synonymous	K	1021	K	0.374529
WFL_2	WFL	Flask	SNP	NC_000913	482948	acrB	synonymous	L	486	L	0.16432
WFL_2	WFL	Flask	SNP	NC_000913	485202	acrA	nonsense	K	140	Stop	0.158191
WFL_2	WFL	Flask	SNP	NC_000913	838983	ybiX	synonymous	L	75	L	0.314024
WFL_2	WFL	Flask	SNP	NC_000913	1079468	putP	nonsynonymous	D	55	G	0.547364
WFL_2	WFL	Flask	SNP	NC_000913	1151565	fabG/acpP	intergenic	A	(+161/-50)	G	0.115357
WFL_2	WFL	Flask	SNP	NC_000913	1447522	feaB	nonsynonymous	T	2	A	0.132998
WFL_2	WFL	Flask	SNP	NC_000913	1572423	pqqL	nonsynonymous	V	927	A	0.19743
WFL_2	WFL	Flask	SNP	NC_000913	2177275	gatY/fbaB	intergenic	C	(-71/+237)	A	0.127404
WFL_2	WFL	Flask	SNP	NC_000913	2218428	yehY	synonymous	L	44	L	0.320046
WFL_2	WFL	Flask	SNP	NC_000913	2583985	aegA	nonsynonymous	K	514	R	0.282336
WFL_2	WFL	Flask	SNP	NC_000913	2857925	mutS	nonsynonymous	E	278	G	0.133546
WFL_2	WFL	Flask	SNP	NC_000913	2867564	rpoS/nlpD	intergenic	A	(-13/+50)	G	0.157811
WFL_2	WFL	Flask	SNP	NC_000913	2876646	iap	synonymous	V	22	V	0.182557
WFL_2	WFL	Flask	SNP	NC_000913	3176110	cpdA	nonsynonymous	G	242	S	0.155293
WFL_2	WFL	Flask	SNP	NC_000913	3231400	ygjK/fadH	intergenic	A	(+161/-265)	G	0.421505
WFL_2	WFL	Flask	SNP	NC_000913	3239630	alx/sstT	intergenic	A	(+85/-314)	T	0.108741
WFL_2	WFL	Flask	SNP	NC_000913	3344883	rpoN	nonsynonymous	I	56	N	0.341257
WFL_2	WFL	Flask	SNP	NC_000913	3377188	sspA	nonsynonymous	Y	78	C	0.338266
WFL_2	WFL	Flask	SNP	NC_000913	3466755	bfr/bfd	intergenic	A	(-30/+42)	G	0.142726
WFL_2	WFL	Flask	SNP	NC_000913	3486175	crp	nonsynonymous	C	19	F	0.331656
WFL_2	WFL	Flask	SNP	NC_000913	3535817	envZ	nonsynonymous	L	18	F	0.149046
WFL_2	WFL	Flask	SNP	NC_000913	3575366	yhgN	nonsynonymous	L	99	P	0.259978
WFL_2	WFL	Flask	SNP	NC_000913	3612947	yhhT/acpT	intergenic	T	(+33/-22)	C	0.383869
WFL_2	WFL	Flask	SNP	NC_000913	3674446	yhjD/yhjE	intergenic	G	(+71/-340)	A	0.286754
WFL_2	WFL	Flask	SNP	NC_000913	3743118	yiaK	nonsynonymous	E	129	G	0.34204
WFL_2	WFL	Flask	SNP	NC_000913	3946821	rrfC/aspT	intergenic	A	(+2/-51)	G	0.11421
WFL_2	WFL	Flask	SNP	NC_000913	3992345	cyaA	nonsynonymous	I	398	N	0.151528
WFL_2	WFL	Flask	SNP	NC_000913	4186354	rpoC	synonymous	Q	335	Q	0.328377
WFL_2	WFL	Flask	SNP	NC_000913	4263973	qorA	nonsynonymous	Y	87	H	0.387836
WFL_2	WFL	Flask	SNP	NC_000913	4400545	hfq	synonymous	G	86	G	0.406977
WFL_2	WFL	Flask	SNP	NC_000913	4639945	arcA	nonsynonymous	T	121	N	0.157984
WFL_2	WFL	Flask	SNP	NC_000913	4640074	arcA	nonsynonymous	M	78	T	0.408113
WFL_2	WFL	Flask	SNP	NC_000913	4640300	arcA	nonsynonymous	T	3	A	0.291977
WFL_3	WFL	Flask	SNP	NC_000913	27489	rihC	nonsynonymous	A	66	V	0.186539
WFL_3	WFL	Flask	SNP	NC_000913	112252	zapD	synonymous	R	116	R	0.171678
WFL_3	WFL	Flask	SNP	NC_000913	184929	yaeI	synonymous	A	47	A	0.146463
WFL_3	WFL	Flask	SNP	NC_000913	185491	dapD	nonsynonymous	G	153	S	0.137161
WFL_3	WFL	Flask	SNP	NC_000913	287925	yagH	nonsynonymous	Q	379	H	0.10508
WFL_3	WFL	Flask	SNP	NC_000913	482015	acrB	nonsense	Q	797	Stop	0.119347
WFL_3	WFL	Flask	INS	NC_000913	527072	rhsD	small_indel	C	(3812/4281 nt)	G	1
WFL_3	WFL	Flask	SNP	NC_000913	566073	intD/renD	intergenic	A	(-95/-611)	G	0.741012
WFL_3	WFL	Flask	SNP	NC_000913	691139	ybeX	nonsynonymous	A	216	T	0.178555
WFL_3	WFL	Flask	SNP	NC_000913	764068	sucC	nonsynonymous	N	352	S	0.114353
WFL_3	WFL	Flask	SNP	NC_000913	874702	pdeI	nonsynonymous	I	575	T	0.133601
WFL_3	WFL	Flask	SNP	NC_000913	922578	cspD	nonsynonymous	T	5	A	0.180359
WFL_3	WFL	Flask	SNP	NC_000913	1031229	yccA	nonsynonymous	F	64	L	0.112594
WFL_3	WFL	Flask	SNP	NC_000913	1068928	rutG	synonymous	V	304	V	0.166495
WFL_3	WFL	Flask	SNP	NC_000913	1079468	putP	nonsynonymous	D	55	G	0.403527
WFL_3	WFL	Flask	SNP	NC_000913	1147668	plsX	synonymous	G	16	G	0.118702
WFL_3	WFL	Flask	SNP	NC_000913	1184217	potB	synonymous	F	76	F	0.135444
WFL_3	WFL	Flask	SNP	NC_000913	1259759	dauA	nonsynonymous	S	349	P	0.152246
WFL_3	WFL	Flask	SNP	NC_000913	1356297	sapA	nonsynonymous	W	272	R	0.214376
WFL_3	WFL	Flask	SNP	NC_000913	1661322	ynfF	nonsynonymous	M	256	T	0.164648
WFL_3	WFL	Flask	SNP	NC_000913	1925014	yobA/holE	intergenic	T	(-45/-94)	C	0.222188
WFL_3	WFL	Flask	SNP	NC_000913	2011045	yedL	nonsense	S	149	Stop	0.113062
WFL_3	WFL	Flask	SNP	NC_000913	2075693	yeeR	synonymous	R	305	R	0.710689
WFL_3	WFL	Flask	SNP	NC_000913	2301155	napA	synonymous	G	533	G	0.140835
WFL_3	WFL	Flask	DEL	NC_000913	2311605	ftp/ompC	small_indel	A	(488-490/828 nt)	-1	1
WFL_3	WFL	Flask	SNP	NC_000913	2312373	ompC	nonsynonymous	D	126	G	0.115336
WFL_3	WFL	Flask	SNP	NC_000913	2397050	nuoH	synonymous	L	131	L	0.18863
WFL_3	WFL	Flask	SNP	NC_000913	2448170	prmB	nonsynonymous	A	91	T	0.10086
WFL_3	WFL	Flask	SNP	NC_000913	2618499	hda	nonsynonymous	M	93	R	0.148731
WFL_3	WFL	Flask	SNP	NC_000913	2637691	bamB	nonsynonymous	D	321	G	0.714385
WFL_3	WFL	Flask	SNP	NC_000913	2668393	hcaR	synonymous	L	168	L	0.147528
WFL_3	WFL	Flask	SNP	NC_000913	2725812	kgtP/yfiS	intergenic	G	(-66/-113)	T	0.108536
WFL_3	WFL	Flask	SNP	NC_000913	2729601	gltW/rrsG	intergenic	T	(-157/+15)	A	0.150556
WFL_3	WFL	Flask	SNP	NC_000913	2920529	gudX	nonsynonymous	G	73	D	0.737411
WFL_3	WFL	Flask	SNP	NC_000913	3046068	ygfF/gcvP	intergenic	T	(-167/+100)	A	0.128804
WFL_3	WFL	Flask	DEL	NC_000913	3176344	cpdA	small_indel	GCA	(482/2322 nt)	-3	0.105639
WFL_3	WFL	Flask	SNP	NC_000913	3176554	cpdA	nonsynonymous	N	94	D	0.221681
WFL_3	WFL	Flask	SNP	NC_000913	3176629	cpdA	nonsense	Q	69	Stop	0.19126
WFL_3	WFL	Flask	SNP	NC_000913	3231400	ygjK/fadH	intergenic	A	(+161/-265)	G	0.157286
WFL_3	WFL	Flask	SNP	NC_000913	3348187	npr	synonymous	E	74	E	0.162373
WFL_3	WFL	Flask	SNP	NC_000913	3437445	trkA	nonsynonymous	A	310	T	0.246078
WFL_3	WFL	Flask	SNP	NC_000913	3466358	bfr	nonsynonymous	I	123	T	0.106741
WFL_3	WFL	Flask	SNP	NC_000913	3504873	frlR/yhfS	intergenic	T	(+90/+62)	A	0.18912
WFL_3	WFL	Flask	SNP	NC_000913	3529343	yrfG/hslR	intergenic	A	(+6/-5)	G	0.218451
WFL_3	WFL	Flask	SNP	NC_000913	3548941	malQ	nonsynonymous	V	377	A	0.705236
WFL_3	WFL	Flask	SNP	NC_000913	3705751	dppB	nonsynonymous	P	14	S	0.176342
WFL_3	WFL	Flask	SNP	NC_000913	3755121	aldB	nonsynonymous	C	464	S	0.207395
WFL_3	WFL	Flask	SNP	NC_000913	3959457	ilvC/ppiC	intergenic	T	(+12/+75)	G	0.11588
WFL_3	WFL	Flask	SNP	NC_000913	4033203	trkH	nonsynonymous	T	20	I	0.182141
WFL_3	WFL	Flask	SNP	NC_000913	4123585	cytR	nonsynonymous	P	291	L	0.141818
WFL_3	WFL	Flask	SNP	NC_000913	4187214	rpoC	nonsynonymous	D	622	G	0.717569
WFL_3	WFL	Flask	INS	NC_000913	4248333	lamB	small_indel	A	(363/1341 nt)	G	0.172271
WFL_3	WFL	Flask	SNP	NC_000913	4254318	plsB	synonymous	L	717	L	0.714677
WFL_3	WFL	Flask	SNP	NC_000913	4375345	epmB	synonymous	L	105	L	0.729127
WFL_3	WFL	Flask	SNP	NC_000913	4416499	bsmA	nonsynonymous	V	91	A	0.127571
WFL_3	WFL	Flask	SNP	NC_000913	4502250	insG	synonymous	G	394	G	0.228486
WFL_3	WFL	Flask	SNP	NC_000913	4639952	arcA	nonsynonymous	S	119	P	0.236703
WFL_3	WFL	Flask	SNP	NC_000913	4640018	arcA	nonsynonymous	A	97	S	0.170509
WFL_3	WFL	Flask	SNP	NC_000913	4640210	arcA	nonsynonymous	A	33	T	0.104831
WFL_3	WFL	Flask	SNP	NC_000913	4640587	yjjY/yjtD	intergenic	A	(+45/-355)	G	0.102423
WFL_4	WFL	Flask	SNP	NC_000913	425083	queA	nonsynonymous	S	25	G	0.534043
WFL_4	WFL	Flask	DEL	NC_000913	981845	ldtD	small_indel	G	(408-431/1089 nt)	-1	1
WFL_4	WFL	Flask	SNP	NC_000913	986567	ompF	nonsynonymous	E	139	G	0.118944
WFL_4	WFL	Flask	SNP	NC_000913	1079468	putP	nonsynonymous	D	55	G	0.698668
WFL_4	WFL	Flask	SNP	NC_000913	1151567	fabG/acpP	intergenic	A	(+163/-48)	G	0.497371
WFL_4	WFL	Flask	INS	NC_000913	1419714	ydaG/racR	small_indel	T	(-258/+51)	G	1
WFL_4	WFL	Flask	DEL	NC_000913	1437223	micC	small_indel	T	(117/699 nt)	-1	1
WFL_4	WFL	Flask	SNP	NC_000913	1737827	cydH/purR	intergenic	G	(-282/-17)	A	0.140361
WFL_4	WFL	Flask	SNP	NC_000913	1857349	ydjI	nonsynonymous	T	141	A	0.276558
WFL_4	WFL	Flask	SNP	NC_000913	1915344	proQ	nonsynonymous	Y	64	C	1
WFL_4	WFL	Flask	DEL	NC_000913	2046061	yeeJ	small_indel	A	(1625/1644 nt)	-1	1
WFL_4	WFL	Flask	DEL	NC_000913	2058222	yeeO	small_indel	T	(356-369/1263 nt)	-1	1
WFL_4	WFL	Flask	SNP	NC_000913	2237226	mglC	synonymous	V	176	V	0.146397
WFL_4	WFL	Flask	SNP	NC_000913	2508289	fryB/glk	intergenic	T	(-47/+172)	C	0.150753
WFL_4	WFL	Flask	MOB	NC_000913	2915146	barA	mobile_element_insertion	IS1	(90-98/2757 nt)	IS-element	0.547059
WFL_4	WFL	Flask	SNP	NC_000913	2966819	ptsP	nonsynonymous	V	539	A	1
WFL_4	WFL	Flask	SNP	NC_000913	3017087	ygfK	nonsynonymous	L	343	P	0.14107
WFL_4	WFL	Flask	SNP	NC_000913	3126141	glcE	nonsynonymous	T	128	A	0.12345
WFL_4	WFL	Flask	SNP	NC_000913	3176011	cpdA	nonsynonymous	Y	275	H	0.166605
WFL_4	WFL	Flask	DEL	NC_000913	3176344	cpdA	small_indel	GCA	(482/2322 nt)	-3	0.179892
WFL_4	WFL	Flask	SNP	NC_000913	3259493	tdcG	synonymous	L	53	L	1
WFL_4	WFL	Flask	DEL	NC_000913	3378783	rplM/zapE	small_indel	A	(483/2322 nt)	-1	1
WFL_4	WFL	Flask	SNP	NC_000913	3390492	aaeR/tldD	intergenic	T	(+43/+91)	C	0.432959
WFL_4	WFL	Flask	SNP	NC_000913	3394073	yhdP	nonsynonymous	D	729	V	1
WFL_4	WFL	Flask	SNP	NC_000913	3877535	yidB/gyrB	intergenic	G	(-70/+170)	A	0.187644
WFL_4	WFL	Flask	SNP	NC_000913	3943695	gltU/rrlC	intergenic	G	(+185/-9)	A	0.153543
WFL_4	WFL	Flask	SNP	NC_000913	4058035	glnA/bipA	intergenic	A	(-1/-372)	G	1
WFL_4	WFL	Flask	SNP	NC_000913	4095913	rhaA	nonsynonymous	E	24	K	1
WFL_4	WFL	Flask	SNP	NC_000913	4102382	kdgT	synonymous	V	231	V	1
WFL_4	WFL	Flask	SNP	NC_000913	4123522	cytR	nonsynonymous	L	312	P	1
WFL_4	WFL	Flask	SNP	NC_000913	4132176	metL	nonsynonymous	N	781	S	1
WFL_4	WFL	Flask	SNP	NC_000913	4566745	yjiN	nonsynonymous	T	168	A	0.226631
WFL_4	WFL	Flask	INS	NC_000913	4606086	leuV	small_indel	A	(80/87 nt)	G	1
WFL_4	WFL	Flask	SNP	NC_000913	4639994	arcA	nonsynonymous	F	105	L	1
WFL_5	WFL	Flask	SNP	NC_000913	5799	yaaA	nonsense	E	221	Stop	0.107279
WFL_5	WFL	Flask	SNP	NC_000913	174013	hemL	synonymous	G	290	G	0.121408
WFL_5	WFL	Flask	SNP	NC_000913	473014	amtB	nonsynonymous	P	17	S	0.300698
WFL_5	WFL	Flask	SNP	NC_000913	482705	acrB	nonsynonymous	E	567	K	0.365989
WFL_5	WFL	Flask	SNP	NC_000913	502121	ybaL	nonsynonymous	A	373	E	0.199061
WFL_5	WFL	Flask	SNP	NC_000913	580694	ylcI/nohD	intergenic	A	(-249/-140)	T	0.108918
WFL_5	WFL	Flask	SNP	NC_000913	580721	ylcI/nohD	intergenic	C	(-276/-113)	A	0.143586
WFL_5	WFL	Flask	SNP	NC_000913	719374	speF	nonsynonymous	T	363	A	0.16362
WFL_5	WFL	Flask	SNP	NC_000913	738697	ybfD	synonymous	L	202	L	0.106738
WFL_5	WFL	Flask	SNP	NC_000913	738709	ybfD	synonymous	F	206	F	0.144434
WFL_5	WFL	Flask	SNP	NC_000913	811800	bioC	synonymous	D	93	D	0.526955
WFL_5	WFL	Flask	SNP	NC_000913	868745	gsiA	nonsynonymous	D	409	A	0.530927
WFL_5	WFL	Flask	SNP	NC_000913	915226	lysO/aqpZ	intergenic	T	(-369/+126)	A	0.210941
WFL_5	WFL	Flask	DEL	NC_000913	986552	ompF	small_indel	24-bp	(412-423/1089 nt)	-24	0.117925
WFL_5	WFL	Flask	SNP	NC_000913	1079468	putP	nonsynonymous	D	55	G	0.379504
WFL_5	WFL	Flask	SNP	NC_000913	1309147	kch	nonsense	R	375	Stop	0.410518
WFL_5	WFL	Flask	DEL	NC_000913	1915418	proQ	small_indel	A	(84/699 nt)	-1	1
WFL_5	WFL	Flask	SNP	NC_000913	2075693	yeeR	synonymous	R	305	R	0.110051
WFL_5	WFL	Flask	SNP	NC_000913	2840901	ascF	nonsynonymous	P	460	T	0.104343
WFL_5	WFL	Flask	DEL	NC_000913	3176344	cpdA	small_indel	GCA	(482/2322 nt)	-3	0.565843
WFL_5	WFL	Flask	SNP	NC_000913	3283534	kbaY	nonsynonymous	V	131	A	0.218155
WFL_5	WFL	Flask	SNP	NC_000913	3440067	rpoA	nonsense	W	321	Stop	0.111512
WFL_5	WFL	Flask	SNP	NC_000913	3482781	yheS	nonsynonymous	Y	498	C	0.225428
WFL_5	WFL	Flask	SNP	NC_000913	3781050	lldD/trmL	intergenic	T	(+33/-165)	A	0.171017
WFL_5	WFL	Flask	SNP	NC_000913	3781138	lldD/trmL	intergenic	A	(+121/-77)	C	0.113102
WFL_5	WFL	Flask	SNP	NC_000913	3822116	rpoZ	nonsynonymous	V	4	A	0.23444
WFL_5	WFL	Flask	SNP	NC_000913	3828798	gltS/xanP	intergenic	G	(-133/-147)	T	0.205539
WFL_5	WFL	Flask	SNP	NC_000913	4034310	trkH	nonsynonymous	L	389	P	0.115181
WFL_5	WFL	Flask	SNP	NC_000913	4200414	hupA	nonsynonymous	V	45	A	0.589428
WFL_5	WFL	Flask	SNP	NC_000913	4205690	purD	nonsynonymous	V	81	A	0.491107
WFL_5	WFL	Flask	SNP	NC_000913	4306819	yjcS/alsK	intergenic	G	(-222/+51)	T	0.115071
WFL_5	WFL	Flask	SNP	NC_000913	4472140	pyrB	nonsynonymous	G	86	S	0.21243
WFL_5	WFL	Flask	SNP	NC_000913	4639706	arcA	nonsynonymous	V	201	I	0.106646
WFL_5	WFL	Flask	SNP	NC_000913	4640072	arcA	nonsynonymous	F	79	L	0.561436
WFL_6	WFL	Flask	SNP	NC_000913	151727	yadL	nonsynonymous	P	169	T	0.228213
WFL_6	WFL	Flask	SNP	NC_000913	164599	hrpB/mrcB	intergenic	C	(+65/-131)	A	0.119347
WFL_6	WFL	Flask	SNP	NC_000913	173973	hemL	nonsynonymous	A	304	T	0.465248
WFL_6	WFL	Flask	DEL	NC_000913	380013	frmR/yaiO	small_indel	G	(72/3150 nt)	-1	1
WFL_6	WFL	Flask	SNP	NC_000913	580717	ylcI/nohD	intergenic	G	(-272/-117)	T	0.12039
WFL_6	WFL	Flask	SNP	NC_000913	671592	holA	nonsynonymous	Y	5	C	0.482808
WFL_6	WFL	Flask	SNP	NC_000913	767956	mngA	nonsynonymous	P	658	Q	0.203209
WFL_6	WFL	Flask	SNP	NC_000913	846296	glnQ	synonymous	G	56	G	0.385201
WFL_6	WFL	Flask	SNP	NC_000913	922657	cspD/yljB	intergenic	T	(-67/-83)	C	0.349105
WFL_6	WFL	Flask	SNP	NC_000913	965514	ycaI	nonsynonymous	T	399	A	0.281348
WFL_6	WFL	Flask	SNP	NC_000913	1079468	putP	nonsynonymous	D	55	G	0.416663
WFL_6	WFL	Flask	SNP	NC_000913	1235010	fadR	nonsynonymous	F	25	L	0.23164
WFL_6	WFL	Flask	SNP	NC_000913	2025318	dsrA/yedP	intergenic	A	(-5/-193)	G	0.321025
WFL_6	WFL	Flask	SNP	NC_000913	2220173	bglX	nonsynonymous	I	606	N	0.155921
WFL_6	WFL	Flask	SNP	NC_000913	2294240	ccmF	nonsynonymous	G	222	D	0.265902
WFL_6	WFL	Flask	SNP	NC_000913	2304972	eco/mqo	intergenic	G	(+579/+136)	A	0.518114
WFL_6	WFL	Flask	SNP	NC_000913	2352913	glpA	synonymous	T	89	T	0.386998
WFL_6	WFL	Flask	SNP	NC_000913	2521063	valX	noncoding	C	(13/76 nt)	T	0.342711
WFL_6	WFL	Flask	SNP	NC_000913	2586742	narQ	nonsynonymous	S	338	P	0.408516
WFL_6	WFL	Flask	SNP	NC_000913	2684506	glyA	synonymous	D	334	D	0.137969
WFL_6	WFL	Flask	SNP	NC_000913	2748874	yfjD	nonsynonymous	N	34	T	0.42146
WFL_6	WFL	Flask	SNP	NC_000913	2942514	gcvA	synonymous	A	18	A	0.452641
WFL_6	WFL	Flask	SNP	NC_000913	2966819	ptsP	nonsynonymous	V	539	A	0.435946
WFL_6	WFL	Flask	SNP	NC_000913	3193478	yqiK	synonymous	G	205	G	0.419702
WFL_6	WFL	Flask	SNP	NC_000913	3296165	diaA	synonymous	R	119	R	0.166602
WFL_6	WFL	Flask	SNP	NC_000913	3324664	folP	nonsynonymous	E	83	G	0.371043
WFL_6	WFL	Flask	SNP	NC_000913	3394073	yhdP	nonsynonymous	D	729	V	0.47637
WFL_6	WFL	Flask	DEL	NC_000913	3537866	yhgF	small_indel	G	(116/1608 nt)	-1	0.142063
WFL_6	WFL	Flask	DEL	NC_000913	3537867	yhgF	small_indel	C	(-176/+171)	-1	0.139773
WFL_6	WFL	Flask	SNP	NC_000913	3569288	glgC	nonsynonymous	R	14	H	0.141107
WFL_6	WFL	Flask	DEL	NC_000913	3707590	dppA	small_indel	G	(108/144 nt)	-1	0.486204
WFL_6	WFL	Flask	SNP	NC_000913	3828830	gltS/xanP	intergenic	T	(-165/-115)	C	0.163862
WFL_6	WFL	Flask	SNP	NC_000913	3845083	adeD	nonsynonymous	S	374	P	0.599185
WFL_6	WFL	Flask	SNP	NC_000913	4033616	trkH	nonsynonymous	M	158	V	0.142179
WFL_6	WFL	Flask	SNP	NC_000913	4123741	cytR	nonsynonymous	L	239	P	0.11149
WFL_6	WFL	Flask	SNP	NC_000913	4156631	argB	nonsense	Q	207	Stop	0.192672
WFL_6	WFL	Flask	SNP	NC_000913	4187214	rpoC	nonsynonymous	D	622	G	0.389898
WFL_6	WFL	Flask	SNP	NC_000913	4203245	zraS	synonymous	V	440	V	0.420152
WFL_6	WFL	Flask	SNP	NC_000913	4594025	lgoT	nonsynonymous	L	233	P	0.194832
WFL_6	WFL	Flask	SNP	NC_000913	4640200	arcA	nonsynonymous	G	36	D	0.460876
