# Supplementary material for: Historical contingency limits adaptive diversification in a spatially structured environment
Source: Evol Lett. 2025 Dec 16;10(1):118–34. doi: 10.1093/evlett/qraf048 (PMC12870851; doi:10.1093/evlett/qraf048)
Supplement: qraf048_Supplemental_Files [file qraf048_supplemental_files.zip › Table_S2_Early_Parallellism_LTEE.xlsx]

## Sheet: Sheet1
sample	position	locus	mutation	MutType	F_0	F_500	F_1000	F_1500	F_2000	F_60000	Times_Mutation_Shared
p3_annotated_timecourse.txt	108461	ftsZ	A->G	missense	0	0	0	0	0.0338983	1	2
p6_annotated_timecourse.txt	108461	ftsZ	A->G	missense	0	0.0163934	0	0	0.0673077	0	2
p3_annotated_timecourse.txt	112327	secA	C->T	synonymous	0	0	0.0625	0	0	1	2
p6_annotated_timecourse.txt	112327	secA	C->T	synonymous	0	0.00840336	0	0.102804	0.153846	0	2
m1_annotated_timecourse.txt	114028	mutT	indel;+C;+G;C;-1;G	indel	0	0	0.0138889	0	0	0.944444	2
p6_annotated_timecourse.txt	114028	mutT	indel;C;-1;G;-2	indel	0	0	0.0116279	0	0	0.894737	2
p3_annotated_timecourse.txt	118961	hofB	T->C	missense	0	0	0	0.025	0	1	2
p6_annotated_timecourse.txt	118961	hofB	T->C	missense	0	0.038835	0	0.0555556	0.0306122	0	2
p3_annotated_timecourse.txt	176545	hemL	C->T	missense	0	0	0	0	0.0232558	1	2
p6_annotated_timecourse.txt	176545	hemL	C->T	missense	0	0.0229885	0	0.0674157	0.108108	0	2
p6_annotated_timecourse.txt	242195	ECB_00212	indel;+G;-1;-2	indel	0	0	0.0123457	0.0540541	0.0625	0	3
p4_annotated_timecourse.txt	242195	ECB_00212	indel;C;+G;G;-1;T;-2	indel	0	0	0	0.030303	0.047619	0.0266667	3
m4_annotated_timecourse.txt	242195	ECB_00212	indel;C;+G;G;G+GGGGG;+GGGG;+GGGGG;+1;-1;T;+GG;-2;+GGG;+GGGGGG	indel	0	0.0434783	0	0	0	0.761905	3
p3_annotated_timecourse.txt	309536	yahF	C->T	missense	0	0	0.111111	0	0	1	2
p6_annotated_timecourse.txt	309536	yahF	C->T	missense	0	0.0490196	0	0.031746	0.104478	0	2
p6_annotated_timecourse.txt	314483	yahJ	indel;-1	indel	0	0.031746	0	0.0909091	0.0697674	0	2
m2_annotated_timecourse.txt	314483	yahJ	indel;+G;-1	indel	0	0	0	0.02	0	0	2
p6_annotated_timecourse.txt	392755	malZ	A->G	synonymous	0	0.0196078	0	0.0597015	0.107692	0.0714286	2
p3_annotated_timecourse.txt	392755	malZ	A->G	synonymous	0	0	0	0	0.027027	1	2
p6_annotated_timecourse.txt	466993	recR	C->T	synonymous	0	0.0366972	0	0.0675676	0.0571429	0	2
p3_annotated_timecourse.txt	466993	recR	C->T	synonymous	0	0.0434783	0	0	0	1	2
p6_annotated_timecourse.txt	474382	ybaL	indel;-9	indel	0	0.0308166	0	0.0400802	0.0802139	0	2
p3_annotated_timecourse.txt	474382	ybaL	indel;-9	indel	0	0.5	1	0.8125	1	1	2
p6_annotated_timecourse.txt	534917	sfmH	A->G	synonymous	0	0.01875	0.00666667	0.0564516	0.111111	0	2
p3_annotated_timecourse.txt	534917	sfmH	A->G	synonymous	0	0	0	0	0.0425532	1	2
p6_annotated_timecourse.txt	633917	citC	T->C	noncoding	0	0.0183486	0	0.0588235	0.057971	0	2
p3_annotated_timecourse.txt	633917	citC	T->C	noncoding	0	0.0769231	0	0	0	1	2
m4_annotated_timecourse.txt	670214	ECB_00624	indel;A;+A;G;+AA;-1;T;-2	indel	0	0.0697674	0	0.0243902	0.0181818	0.640625	4
m2_annotated_timecourse.txt	670214	ECB_00624	indel;+A;-1;-2	indel	0	0.0188679	0.0111111	0.0348837	0.0104167	0.03125	4
p1_annotated_timecourse.txt	670214	ECB_00624	indel;+A;-1;+AA	indel	0	0.0408163	0	0.030303	0	0	4
p3_annotated_timecourse.txt	670214	ECB_00624	indel;A;+A;+G;G;+AA;-1;T;A+A	indel	0	0.1	0	0.0454545	0	0.0740741	4
p6_annotated_timecourse.txt	730139	ybgP	indel;+TT;-2;-1;+T	indel	0	0.05	0	0.135593	0.125	0	2
m2_annotated_timecourse.txt	730139	ybgP	indel;A;C;+TT;+T;-1;T;-2	indel	0	0	0	0.0153846	0.0151515	0	2
p3_annotated_timecourse.txt	787878	ybhC	junction_787878_-1_799969_1	sv	0	0	0	0.148515	0.0404858	0	2
p5_annotated_timecourse.txt	787878	ybhC	junction_787878_-1_799969_1	sv	0	0.0431034	0	0	0	0	2
m2_annotated_timecourse.txt	791149	intergenic	indel;+C;A;+A;+CCCCCC;+CC;+2;+CCC;+CCCC;G;C+CCCCCC;C+CCC;+CCTCC;-1;+1;C;+CCCCC	indel	0	0	0.00793651	0	0	1	2
m4_annotated_timecourse.txt	791149	intergenic	indel;+C;C;+CC;G;+CCC;-1	indel	0	0.0208333	0	0	0	0.0384615	2
p6_annotated_timecourse.txt	796555	intergenic	indel;-1;+G;+GG	indel	0	0.0204082	0	0.0689655	0.0629921	0	2
p3_annotated_timecourse.txt	796555	intergenic	indel;C;+G;G;+GGGG;-1;+GG;+GGG	indel	0	0	0	0	0.0185185	0.9375	2
p3_annotated_timecourse.txt	814020	ybhM	C->T	missense	0	0	0	0.0357143	0	1	2
p6_annotated_timecourse.txt	814020	ybhM	C->T	missense	0	0.0227273	0	0.130952	0	0	2
m6_annotated_timecourse.txt	831855	ybiX	MOB_831855_831860_IS186_-1	sv	0	0	0	0	0.0196078	0.149425	4
m1_annotated_timecourse.txt	831855	ybiX	MOB_831855_831860_IS186_1	sv	0	0	0.00925926	0	0.0142857	0	4
m5_annotated_timecourse.txt	831855	ybiX	MOB_831855_831860_IS186_-1	sv	0	0	0	0	0.00904977	0.0147783	4
m5_annotated_timecourse.txt	831855	ybiX	MOB_831855_831860_IS186_1	sv	0	0	0	0	0.00904977	0.0246305	4
m2_annotated_timecourse.txt	917546	intergenic	indel;+C;C;+G;G;+CC;+CCC;+CCCC;+1;-1;T;+T	indel	0	0	0.0104167	0	0.0194175	1	2
p6_annotated_timecourse.txt	917546	intergenic	indel;-1	indel	0	0.0472441	0	0.0266667	0.0235294	0	2
p6_annotated_timecourse.txt	1021244	ycbF	indel;+G;+GGGG;-1;+GG;-2;+GGG	indel	0	0.0652174	0	0.047619	0.0675676	0	3
m2_annotated_timecourse.txt	1021244	ycbF	indel;A;+A;+G;G;+GGGGG;+GGGG;G+GGGG;+1;-1;T;+GG;+T;G+GG;+GGG	indel	0	0.0512821	0.0123457	0	0.0117647	0.972222	3
p3_annotated_timecourse.txt	1021244	ycbF	indel;A;+G;G;G+GGGGG;+GGGGG;+GGGG;G+GGGGGG;+2;-1;G+G;+GG;+GGG;+GGGGGG;T	indel	0	0	0.0833333	0	0	0.777778	3
m4_annotated_timecourse.txt	1036059	intergenic	indel;A;+A;G;-1;T;-2	indel	0	0	0.1	0.0526316	0	0.666667	2
m3_annotated_timecourse.txt	1036059	intergenic	indel;+A;-1;+AA;G;T	indel	0	0.25	0	0	0	0.521739	2
p6_annotated_timecourse.txt	1053680	hyaE	A->G	missense	0	0	0	0.0777778	0.128571	0	2
p3_annotated_timecourse.txt	1053680	hyaE	A->G	missense	0	0.0833333	0	0	0	1	2
m3_annotated_timecourse.txt	1075720	torA	indel;+G;-1;+GG	indel	0	0	0.0416667	0	0.030303	0.204082	2
p3_annotated_timecourse.txt	1075720	torA	indel;A;C;+G;G;-1;+GG	indel	0	0	0	0	0.0263158	0.0526316	2
p6_annotated_timecourse.txt	1221868	intergenic	A->G	noncoding	0	0.0247934	0	0.103093	0.0298507	0	2
p3_annotated_timecourse.txt	1221868	intergenic	A->G	noncoding	0	0	0	0	0.0294118	0.96	2
p6_annotated_timecourse.txt	1252289	dhaR	C->T	synonymous	0	0.0736842	0	0.0694444	0.0897436	0	3
m3_annotated_timecourse.txt	1252289	dhaR	C->T	synonymous	0	0	0	0	0.0487805	0	3
p3_annotated_timecourse.txt	1252289	dhaR	C->T	synonymous	0	0	0	0.0869565	0	1	3
p6_annotated_timecourse.txt	1359810	ycjL	T->C	missense	0	0.0434783	0	0.128571	0.0842105	0	2
p3_annotated_timecourse.txt	1359810	ycjL	T->C	missense	0	0	0	0	0.0285714	1	2
m4_annotated_timecourse.txt	1391122	ycjZ	indel;A;C;+A;-1;T;-2;A+A	indel	0	0.0147059	0.0126582	0.0169492	0.025	0.980583	2
m2_annotated_timecourse.txt	1391122	ycjZ	indel;+A;-1;+AA;A+AA;+T	indel	0	0	0.00636943	0.0144928	0.0070922	0.0163934	2
p6_annotated_timecourse.txt	1396528	fnr	T->C	missense	0	0.0659341	0	0.0142857	0.113924	0	2
p3_annotated_timecourse.txt	1396528	fnr	T->C	missense	0	0	0	0.0434783	0	1	2
m3_annotated_timecourse.txt	1462251	hokB	MOB_1462251_1462253_IS150_1	sv	0	0.0409917	0.0488927	0.269525	0.189362	#DIV/0!	5
p6_annotated_timecourse.txt	1462251	hokB	MOB_1462251_1462253_IS150_1	sv	0	0.0395985	0	0	0	1	5
m2_annotated_timecourse.txt	1462251	hokB	MOB_1462251_1462253_IS150_1	sv	0	0	0.015273	0.00785475	0.015752	0.0121689	5
m1_annotated_timecourse.txt	1462251	hokB	MOB_1462251_1462253_IS150_1	sv	0	0.0186567	0	0	0	0.0165696	5
p5_annotated_timecourse.txt	1462251	hokB	MOB_1462251_1462253_IS150_1	sv	0	0	0	0.076914	0	0.0155717	5
m3_annotated_timecourse.txt	1462320	mokB	MOB_1462320_1462322_IS150_1	sv	0	0	0.0178421	0.0330033	0.0414798	1	2
m5_annotated_timecourse.txt	1462320	mokB	MOB_1462320_1462322_IS150_1	sv	0	0	0.0499825	0	0	0.0415818	2
p3_annotated_timecourse.txt	1496860	yncG	indel;C;+G;G;G+GGGGG;+A;-1;+GG;+GGG	indel	0	0.0384615	0	0.0238095	0.0638298	0.952381	2
p6_annotated_timecourse.txt	1496860	yncG	T->G	missense	0	0	0	0.00934579	0	1	2
p6_annotated_timecourse.txt	1617937	ECB_01528	indel;+C;+TT;-1;+T	indel	0	0.026087	0	0.0652174	0.0547945	0	4
m2_annotated_timecourse.txt	1617937	ECB_01528	indel;A;+A;+TT;C;+TTT;-1;T;+T	indel	0	0	0	0.0121951	0.0384615	0	4
p3_annotated_timecourse.txt	1617937	ECB_01528	indel;A;-2;-1;+T	indel	0	0.0666667	0.0555556	0	0	0.894737	4
m4_annotated_timecourse.txt	1617937	ECB_01528	indel;A;-2;-1;T;+T	indel	0	0	0.136364	0	0	0.903846	4
p6_annotated_timecourse.txt	1626647	ydfE	G->A	missense	0	0	0	0.103896	0.12963	0	2
p3_annotated_timecourse.txt	1626647	ydfE	G->A	missense	0	0.047619	0	0	0	1	2
p3_annotated_timecourse.txt	1660246	rstB	indel;+C;A;C;G;+CC;+CCC;-1;-2	indel	0	0	0	0	0.0277778	0	2
m2_annotated_timecourse.txt	1660246	rstB	indel;+C;A;+A;G;+CC;+CCC;+CCCC;+CCCCC;+1;+TCC;+GCC;-2;-1;C	indel	0	0	0	0	0.0107527	0.954545	2
p6_annotated_timecourse.txt	1701461	sodC	G->A	missense	0	0.0245902	0	0	0.144928	0	2
p3_annotated_timecourse.txt	1701461	sodC	G->A	missense	0	0	0	0	0.0285714	1	2
p6_annotated_timecourse.txt	1716073	purR	G->A	synonymous	0	0	0	0.0449438	0.108108	0	2
p3_annotated_timecourse.txt	1716073	purR	G->A	synonymous	0	0	0	0	0.0555556	0.95	2
p6_annotated_timecourse.txt	1733173	pykF	C->A	missense	0	0.0384615	0	0.0526316	0.108108	0	2
p3_annotated_timecourse.txt	1733173	pykF	C->A	missense	0	0	0.454545	0.958333	1	1	2
p1_annotated_timecourse.txt	1733865	pykF	G->T	missense	0	0.0487805	0.71875	0.95283	1	0	4
m5_annotated_timecourse.txt	1733865	pykF	G->T	missense	0	0	0	0.16	0.0540541	0.95614	4
m6_annotated_timecourse.txt	1733865	pykF	G->A	missense	0	0.341463	1	1	1	1	4
p5_annotated_timecourse.txt	1733865	pykF	G->T	missense	0	0.0909091	0.5	0.235294	0.857143	1	4
m4_annotated_timecourse.txt	1902516	yebZ	indel;+G;+A;-1;+GG	indel	0	0	0	0	0.0111111	0	2
p3_annotated_timecourse.txt	1902516	yebZ	indel;+G;+A;-1;+GG	indel	0	0	0	0.0285714	0	0.0285714	2
m4_annotated_timecourse.txt	1915100	intergenic	indel;A;C;+AA;+A;-1;T;-2	indel	0	0	0.0526316	0	0	0.0833333	2
p1_annotated_timecourse.txt	1915100	intergenic	indel;A;C;+AA;+A;-1;T	indel	0	0	0	0.0176991	0	0	2
p6_annotated_timecourse.txt	1929817	yecD	G->A	synonymous	0	0.0114943	0	0.057971	0.128571	0	2
p3_annotated_timecourse.txt	1929817	yecD	G->A	synonymous	0	0	0	0	0.0232558	1	2
m3_annotated_timecourse.txt	1969741	intergenic	indel;A;+A;-1;+AA;A+AA	indel	0	0	0	0	0.0232558	0.9	3
m2_annotated_timecourse.txt	1969741	intergenic	indel;+A;-1;+AA	indel	0	0	0	0.0185185	0	0	3
m4_annotated_timecourse.txt	1969741	intergenic	indel;A;+AA;G;+A;-1;T;A+A	indel	0	0	0.03125	0	0	0.62069	3
p6_annotated_timecourse.txt	2003870	intergenic	T->C	noncoding	0	0.00990099	0	0.0744681	0.0897436	0	2
p3_annotated_timecourse.txt	2003870	intergenic	T->C	noncoding	0	0	0	0	0.0196078	1	2
p6_annotated_timecourse.txt	2077738	yegE	C->T	synonymous	0	0.0721649	0	0.116883	0.136986	0	2
p3_annotated_timecourse.txt	2077738	yegE	C->T	synonymous	0	0	0	0	0.0434783	1	2
p6_annotated_timecourse.txt	2099500	yegQ	C->T	synonymous	0	0.0380952	0	0.108696	0.0842105	0	2
p3_annotated_timecourse.txt	2099500	yegQ	C->T	synonymous	0	0	0	0	0.0263158	1	2
p6_annotated_timecourse.txt	2100307	intergenic	junction_2100307_-1_2122454_1	sv	0	0.00518135	0	0.0208333	0.0437956	0.882353	6
m5_annotated_timecourse.txt	2100307	intergenic	junction_2100307_-1_2122454_1	sv	0	0	0	0	0.0113336	1	6
p4_annotated_timecourse.txt	2100307	intergenic	junction_2100307_-1_2122454_1	sv	0	0	0	0.023753	0	1	6
m2_annotated_timecourse.txt	2100307	intergenic	junction_2100307_-1_2122454_1	sv	0	0	0	0	0.0058309	0.978836	6
m1_annotated_timecourse.txt	2100307	intergenic	junction_2100307_-1_2122454_1	sv	0	0.0135044	0	0	0	0.364583	6
p1_annotated_timecourse.txt	2100307	intergenic	junction_2100307_-1_2122454_1	sv	0	0	0	0.00862441	0	0	6
m2_annotated_timecourse.txt	2116040	ECB_02003	indel;+C;C;G;+CC;+CCC;-1;T	indel	0	0	0	0.00925926	0.0151515	#DIV/0!	2
m4_annotated_timecourse.txt	2116040	ECB_02003	indel;+C;C;+CC;G;-1;T;-2	indel	0	0	0.0166667	0	0.0144928	0.839286	2
p6_annotated_timecourse.txt	2219619	yeiR	G->A	synonymous	0	0.0704225	0	0.0697674	0.0793651	0	2
p3_annotated_timecourse.txt	2219619	yeiR	G->A	synonymous	0	0	0	0	0.0294118	1	2
p3_annotated_timecourse.txt	2233371	yejH	G->A	missense	0	0	0	0	0.0333333	1	2
p6_annotated_timecourse.txt	2233371	yejH	G->A	missense	0	0.0588235	0	0.0645161	0.0144928	0	2
p3_annotated_timecourse.txt	2247096	ccmA	indel;+C;A;C;+CC;+CCC;-1;-2	indel	0	0	0	0	0.0384615	0	2
m2_annotated_timecourse.txt	2247096	ccmA	indel;+C;A;C;G;C+C;+CCC;+1;-1	indel	0	0	0	0.0153846	0	0.0294118	2
p1_annotated_timecourse.txt	2268951	atoC	T->G	missense	0	0	0	0	0.0144928	0	3
p4_annotated_timecourse.txt	2268951	atoC	T->G	missense	0	0	0	0	0.0131579	0.025974	3
m1_annotated_timecourse.txt	2268951	atoC	T->G	missense	0	0	0.0224719	0	0	0	3
p6_annotated_timecourse.txt	2275344	yfaQ	indel;+C;-1;+CC	indel	0	0.0117647	0	0.0545455	0.137255	0	2
p3_annotated_timecourse.txt	2275344	yfaQ	indel;+C;A;C;-1;+CC	indel	0	0.0666667	0	0	0	0.909091	2
p6_annotated_timecourse.txt	2322340	menC	MOB_2322340_2322345_IS186_1	sv	0	0.0341117	0	0.065683	0.120642	0	7
p2_annotated_timecourse.txt	2322340	menC	MOB_2322340_2322345_IS186_-1	sv	0	0	0	0.0502745	0	1	7
m6_annotated_timecourse.txt	2322340	menC	MOB_2322340_2322345_IS186_-1	sv	0	0	0	0	0.016129	0.898734	7
m5_annotated_timecourse.txt	2322340	menC	MOB_2322340_2322345_IS186_-1	sv	0	0	0	0	0.0118343	0.126904	7
m2_annotated_timecourse.txt	2322340	menC	MOB_2322340_2322345_IS186_1	sv	0	0.0127389	0	0.0135593	0	0.0454545	7
m5_annotated_timecourse.txt	2322340	menC	MOB_2322340_2322345_IS186_1	sv	0	0.0163934	0	0	0	0.0152284	7
m6_annotated_timecourse.txt	2322340	menC	MOB_2322340_2322345_IS186_1	sv	0	0	0	0.0140845	0	0.0886076	7
p6_annotated_timecourse.txt	2419536	evgS	indel;+C;-1;+CC;-3	indel	0	0.0299401	0	0.0519481	0.117647	0	3
m4_annotated_timecourse.txt	2419536	evgS	indel;+C;A;+A;+CCCCCC;+CC;+CCC;+CCCC;+CCCCC;+CCCCCCC;+1;-1;T;+T;+GCC;C	indel	0	0	0	0	0.0238095	0.981818	3
m2_annotated_timecourse.txt	2419536	evgS	indel;+C;A;+CCCC;+CC;+CCC;C;-1;T	indel	0	0.0172414	0	0.00735294	0	0	3
p6_annotated_timecourse.txt	2440951	ypdG	indel;+C;-1;+CC	indel	0	0.0245902	0	0.07	0.0581395	0	2
p3_annotated_timecourse.txt	2440951	ypdG	indel;+C;A;C;+CC;+CCC;-1;T;+T	indel	0	0	0	0	0.0285714	0.962963	2
p5_annotated_timecourse.txt	2448493	intergenic	MOB_2448493_2448498_IS186_1	sv	0	0	0	0.0166667	0.0434783	0	6
p1_annotated_timecourse.txt	2448493	intergenic	MOB_2448493_2448498_IS186_1	sv	0	0	0	0.00426439	0.0171233	0	6
p6_annotated_timecourse.txt	2448493	intergenic	MOB_2448493_2448498_IS186_1	sv	0	0.004995	0	0	0.00733138	1	6
m4_annotated_timecourse.txt	2448493	intergenic	MOB_2448493_2448498_IS186_1	sv	0	0.0151515	0.0138889	0	0.0119048	0	6
m5_annotated_timecourse.txt	2448493	intergenic	MOB_2448493_2448498_IS186_1	sv	0	0.0105263	0	0	0.00362319	0.0331675	6
p4_annotated_timecourse.txt	2448493	intergenic	MOB_2448493_2448498_IS186_1	sv	0	0	0	0.0112613	0	0	6
p6_annotated_timecourse.txt	2506600	narQ	indel;+TT;-1;+T	indel	0	0.032967	0	0.0895522	0.0735294	0	2
p3_annotated_timecourse.txt	2506600	narQ	indel;+A;T+TT;+G;+TT;A+T;+TTT;T+T;-1;T;-3;+T	indel	0	0	0	0	0.0232558	0.9	2
p6_annotated_timecourse.txt	2519535	nlpB	indel;-1;+T	indel	0	0	0	0.0625	0.135593	0	2
p3_annotated_timecourse.txt	2519535	nlpB	indel;A;-1;T;G	indel	0	0	0.0588235	0	0	0.933333	2
m5_annotated_timecourse.txt	2520681	dapA	indel;A;+TT;-1;T;+T;+TC	indel	0	0	0	0.0208333	0	0.0324675	2
p4_annotated_timecourse.txt	2520681	dapA	indel;+TT;-2;-1;+T	indel	0	0	0	0.028169	0	0	2
m2_annotated_timecourse.txt	2522612	hyfA	MOB_2522612_2522617_IS186_1	sv	0	0	0.0155039	0	0.00775194	0	2
m5_annotated_timecourse.txt	2522612	hyfA	MOB_2522612_2522617_IS186_-1	sv	0	0	0	0	0.00769231	0.957198	2
p6_annotated_timecourse.txt	2545210	ppk	G->A	missense	0	0.0425532	0	0.0985915	0.0649351	0	2
p3_annotated_timecourse.txt	2545210	ppk	G->A	missense	0	0	0.0666667	0	0	1	2
p6_annotated_timecourse.txt	2602849	yphG	indel;+C;-1;+CC;-2	indel	0	0.0864198	0	0.102941	0.107143	0	2
p3_annotated_timecourse.txt	2602849	yphG	indel;+C;+A;+G;+CC;+CCC;+CCCC;+CCCCC;C+CCC;-6;-1;+1	indel	0	0.0625	0	0	0	1	2
p6_annotated_timecourse.txt	2620050	yfhB	T->C	noncoding	0	0.0275862	0	0.0869565	0.0619469	0	2
p3_annotated_timecourse.txt	2620050	yfhB	T->C	noncoding	0	0	0	0	0.0192308	1	2
p6_annotated_timecourse.txt	2658960	pheL	G->A	noncoding	0	0.0510204	0	0.0185185	0.0428571	0	2
p3_annotated_timecourse.txt	2658960	pheL	G->A	noncoding	0	0	0	0.0555556	0	1	2
p6_annotated_timecourse.txt	2677705	ECB_02509	indel;+A;-1	indel	0	0.0268456	0	0.111111	0.0916031	0	2
p3_annotated_timecourse.txt	2677705	ECB_02509	indel;A;-1;-2	indel	0	0	0	0	0.0181818	0.916667	2
p6_annotated_timecourse.txt	2680484	ECB_02510	indel;+A;-1;+AA	indel	0	0.00970874	0	0.0166667	0.0819672	0	2
p3_annotated_timecourse.txt	2680484	ECB_02510	indel;+C;A;+A;+AAA;+AA;-1;T;A+A	indel	0	0	0	0	0.0384615	1	2
p6_annotated_timecourse.txt	2695314	intergenic	T->C	noncoding	0	0.00621118	0	0.0265487	0.0733945	0	2
p3_annotated_timecourse.txt	2695314	intergenic	T->C	noncoding	0	0	0	0.0357143	0	1	2
p6_annotated_timecourse.txt	2716283	alaS	G->C	synonymous	0	0.027027	0	0.0963855	0.0933333	0	2
m2_annotated_timecourse.txt	2716283	alaS	G->C	synonymous	0	0.0169492	0	0.0151515	0	0.113636	2
p6_annotated_timecourse.txt	2728246	norV	G->A	missense	0	0.03125	0	0.0243902	0.025	0	2
p3_annotated_timecourse.txt	2728246	norV	G->A	missense	0	0	0	0	0.037037	1	2
p6_annotated_timecourse.txt	2735016	ascF	G->A	synonymous	0	0.0288462	0	0.0989011	0.121212	0	2
p3_annotated_timecourse.txt	2735016	ascF	G->A	synonymous	0	0.05	0	0	0	1	2
p6_annotated_timecourse.txt	2806777	intergenic	A->G	noncoding	0	0.0322581	0	0.0649351	0.0555556	0	2
p3_annotated_timecourse.txt	2806777	intergenic	A->G	noncoding	0	0	0.1	0	0	1	2
m4_annotated_timecourse.txt	2837247	gcvA	indel;+C;+A;+TT;-1;T;+T	indel	0	0	0	0.0285714	0	0.94	2
p3_annotated_timecourse.txt	2837247	gcvA	indel;A;C;+TT;+T;-1;T;-2	indel	0	0	0.111111	0	0	0	2
p1_annotated_timecourse.txt	2877312	kduD	MOB_2877312_2877315_IS150_-1	sv	0	0	0.0107875	0.00759692	0	0	2
m1_annotated_timecourse.txt	2877312	kduD	MOB_2877312_2877315_IS150_-1	sv	0	0	0.0045045	0	0	0.507042	2
p6_annotated_timecourse.txt	2880032	yqeF	indel;+C;-1;+CC	indel	0	0.0193548	0	0.0892857	0.168142	0	2
p3_annotated_timecourse.txt	2880032	yqeF	indel;+C;A;+A;+CC;+CCC;C;-1;T;+T	indel	0	0	0	0	0.0149254	1	2
p1_annotated_timecourse.txt	2899615	yqeB	MOB_2899615_2899617_IS150_1	sv	0	0	0.0467581	0.0194502	0.0245376	0	4
p1_annotated_timecourse.txt	2899615	yqeB	MOB_2899615_2899617_IS150_-1	sv	0	0	0.0120257	0	0.0165975	0	4
m5_annotated_timecourse.txt	2899615	yqeB	MOB_2899615_2899617_IS150_1	sv	0	0	0.0357143	0	0.00321543	0.00364964	4
m3_annotated_timecourse.txt	2899615	yqeB	MOB_2899615_2899617_IS150_1	sv	0	0	0	0	0.020202	1	4
p6_annotated_timecourse.txt	2900722	yqeC	indel;+C;-1;-2	indel	0	0.0330579	0	0.0487805	0.0980392	0	3
m4_annotated_timecourse.txt	2900722	yqeC	indel;+C;A;C;+CC;G;-1	indel	0	0	0	0	0.0131579	0.0862069	3
m2_annotated_timecourse.txt	2900722	yqeC	indel;+C;-1	indel	0	0	0.0151515	0	0.0111111	0	3
p6_annotated_timecourse.txt	2994938	intergenic	T->C	noncoding	0	0.00952381	0	0.0493827	0.030303	0	2
p3_annotated_timecourse.txt	2994938	intergenic	T->C	noncoding	0	0	0	0	0.0222222	1	2
p6_annotated_timecourse.txt	2996343	ECB_02797	C->T	noncoding	0	0.0258065	0	0.0594059	0.106557	0	2
p3_annotated_timecourse.txt	2996343	ECB_02797	C->T	noncoding	0	0	0	0.0666667	0	1	2
p6_annotated_timecourse.txt	3000264	flu	T->C	missense	0	0.0239521	0	0.0522388	0.134615	0	2
p3_annotated_timecourse.txt	3000264	flu	T->C	missense	0	0	0	0	0.0169492	1	2
p6_annotated_timecourse.txt	3001749	flu	A->G	missense	0	0.0484848	0	0.0552486	0.075	0	2
p3_annotated_timecourse.txt	3001749	flu	A->G	missense	0	0	0	0	0.0188679	1	2
p6_annotated_timecourse.txt	3008432	yeeU	G->C	missense	0	0.0333333	0	0	0.0746269	0	3
m3_annotated_timecourse.txt	3008432	yeeU	indel;+C;A;C;+CCC;+CCCC;-1	indel	0	0	0	0	0.025641	0.146341	3
m2_annotated_timecourse.txt	3008432	yeeU	indel;+C;A;+CCCC;+CC;+CCC;C;+CCCCC;-1;T;-2	indel	0	0	0.00990099	0.0149254	0.0253165	0	3
m4_annotated_timecourse.txt	3021974	ECB_02821	indel;A;+A;G;+AA;-1;T;-2	indel	0	0	0	0	0.0212766	0.458333	2
p5_annotated_timecourse.txt	3021974	ECB_02821	indel;A;+A;G;+AA;-1;T	indel	0	0.1	0	0	0	0	2
p6_annotated_timecourse.txt	3043943	yghJ	indel;+C;+CCC;-1;+CC	indel	0	0.0607735	0	0.0610687	0.101695	0	2
p3_annotated_timecourse.txt	3043943	yghJ	indel;+C;A;+CCCC;+CC;+CCC;+A;-1;T;C	indel	0	0	0	0.0357143	0	0.837838	2
m3_annotated_timecourse.txt	3165600	fadH	indel;A;+A;-1;+AA	indel	0	0	0	0	0.0612245	0	2
m2_annotated_timecourse.txt	3165600	fadH	indel;A;+A;C;-1;T;-2	indel	0	0	0.011236	0	0.02	0.0714286	2
p5_annotated_timecourse.txt	3270443	intergenic	MOB_3270443_3270446_IS150_-1	sv	0	0	0	0.0161882	0.819952	0	2
p1_annotated_timecourse.txt	3270443	intergenic	MOB_3270443_3270446_IS150_1	sv	0	0	0	0.00515464	0.0720721	0	2
p6_annotated_timecourse.txt	3289967	gltB	A->G	missense	0	0	0	0.0629921	0.0851064	0	2
p3_annotated_timecourse.txt	3289967	gltB	A->G	missense	0	0	0	0	0.0175439	1	2
p6_annotated_timecourse.txt	3296574	ECB_03080	A->G	missense	0	0.0392157	0	0.0361446	0.0990099	0	2
p3_annotated_timecourse.txt	3296574	ECB_03080	A->G	missense	0	0	0	0	0.0166667	1	2
p3_annotated_timecourse.txt	3313742	intergenic	indel;A;G;+TT;-1;T;+T	indel	0	0	0	0	0.0625	0	3
m4_annotated_timecourse.txt	3313742	intergenic	indel;-1;+T	indel	0	0.0666667	0	0	0	0.0526316	3
m2_annotated_timecourse.txt	3313742	intergenic	indel;A;G;+TT;+T;-1;-2	indel	0	0	0.025974	0.06	0.0178571	1	3
p6_annotated_timecourse.txt	3327572	mreC	C->T	missense	0	0.0166667	0	0.0366972	0.1	0	2
p3_annotated_timecourse.txt	3327572	mreC	C->T	missense	0	0.833333	0.733333	0.814815	0.981818	1	2
p5_annotated_timecourse.txt	3328402	mreB	G->A	missense	0	0.648148	0.916667	1	1	0	2
p1_annotated_timecourse.txt	3328402	mreB	G->A	missense	0	0	0.0204082	0	0	0	2
p6_annotated_timecourse.txt	3335371	yhdT	indel;+C;-1	indel	0	0.0571429	0	0.0289855	0.0869565	0	2
p3_annotated_timecourse.txt	3335371	yhdT	indel;+C;+A;+CC;+CCC;+CCCCC;-1;+T	indel	0	0	0	0	0.0238095	1	2
p6_annotated_timecourse.txt	3369432	rpsD	T->C	missense	0	0.0243902	0	0.0769231	0.075	0	3
m6_annotated_timecourse.txt	3369432	rpsD	T->C	missense	0	0	0	0	0.0222222	0	3
m1_annotated_timecourse.txt	3369432	rpsD	T->C	missense	0	0	0.00862069	0	0	1	3
m4_annotated_timecourse.txt	3404346	yheO	indel;+A;-1	indel	0	0.025	0	0	0.0392157	0	3
p3_annotated_timecourse.txt	3404346	yheO	indel;A;C;+AA;+A;-1;T	indel	0	0	0	0	0.02	0	3
m2_annotated_timecourse.txt	3404346	yheO	indel;A;+A;+AAA;C;-1;T	indel	0	0.0285714	0	0	0	0	3
p6_annotated_timecourse.txt	3412603	prkB	G->A	missense	0	0.0697674	0	0.0958904	0.0869565	0	2
p3_annotated_timecourse.txt	3412603	prkB	G->A	missense	0	0	0	0	0.0526316	1	2
p5_annotated_timecourse.txt	3475057	intergenic	C->T	noncoding	0	0	0.1	0	0.08	0	7
m3_annotated_timecourse.txt	3475057	intergenic	C->T	noncoding	0	0	0	0.210526	0.0576923	0	7
m4_annotated_timecourse.txt	3475057	intergenic	C->T	noncoding	0	0	0.0294118	0.0909091	0.04	0	7
m1_annotated_timecourse.txt	3475057	intergenic	C->T	noncoding	0	0	0	0	0.0138889	0	7
p1_annotated_timecourse.txt	3475057	intergenic	C->T	noncoding	0	0	0.0444444	0.00671141	0	0	7
p2_annotated_timecourse.txt	3475057	intergenic	C->T	noncoding	0	0	0.0285714	0	0	0.0841121	7
p4_annotated_timecourse.txt	3475057	intergenic	C->T	noncoding	0	0	0.00925926	0	0	1	7
p6_annotated_timecourse.txt	3482600	malT	C->A	missense	0	0.0104167	0	0.0289855	0.177419	0	2
p3_annotated_timecourse.txt	3482600	malT	C->A	missense	0	0	0	0	0.030303	1	2
p6_annotated_timecourse.txt	3512439	intergenic	T->C	noncoding	0	0.0294118	0	0.025641	0.042735	0	2
p3_annotated_timecourse.txt	3512439	intergenic	T->C	noncoding	0	0	0	0.037037	0	1	2
m4_annotated_timecourse.txt	3512516	yhhY	indel;+A;-1;-2	indel	0	0	0	0	0.0227273	0.0149254	2
m2_annotated_timecourse.txt	3512516	yhhY	indel;A;+A;G;+AA;-1;T	indel	0	0	0	0	0.00735294	0	2
m2_annotated_timecourse.txt	3581363	intergenic	indel;+C;A;C;+G;G;+CC;+CCC;+1;-1	indel	0	0.0227273	0.0405405	0.0140845	0.038961	0.930233	3
m3_annotated_timecourse.txt	3581363	intergenic	indel;+C;+CCC;-1;+CC;-2	indel	0	0	0	0	0.0204082	0.31068	3
m4_annotated_timecourse.txt	3581363	intergenic	indel;+C;A;C;+CC;G;-1	indel	0	0	0	0	0.0204082	0.027027	3
p4_annotated_timecourse.txt	3715587	ECB_03460	indel;+G;-1	indel	0	0.00510204	0.008	0.00909091	0.00671141	0	2
m2_annotated_timecourse.txt	3715587	ECB_03460	indel;+C;A;C;+G;G;-1;+GG;+GGG;G+G	indel	0	0.0277778	0.00555556	0.00819672	0	0.867925	2
m2_annotated_timecourse.txt	3775616	ECB_03516	indel;+C;A;+A;C+C;+CC;C;G;-1;G+C	indel	0	0	0.00458716	0	0.00564972	0.943662	2
p3_annotated_timecourse.txt	3775616	ECB_03516	indel;+C;+A;-1	indel	0	0.0277778	0	0	0	0	2
p6_annotated_timecourse.txt	3886894	mioC	indel;+A;-1	indel	0	0.0431034	0	0.108333	0.0763889	0	2
p3_annotated_timecourse.txt	3886894	mioC	indel;+C;A;+A;+G;G;+AAA;+AA;-1	indel	0	0	0	0	0.0169492	0.885246	2
p4_annotated_timecourse.txt	3893550	intergenic	indel;C;+G;G;T;+GG;+T	indel	0	0.00662252	0.00689655	0.0106383	0.0183486	0.898876	6
m5_annotated_timecourse.txt	3893550	intergenic	indel;G;+G;+GAC;+GG;T	indel	0	0	0.0769231	0	0.0150754	0.0552764	6
p6_annotated_timecourse.txt	3893550	intergenic	indel;+G;+GG;+T	indel	0	0.00793651	0.0186335	0.00970874	0	0	6
m4_annotated_timecourse.txt	3893550	intergenic	indel;+G;+GG	indel	0	0	0	0.0425532	0	0.1	6
p2_annotated_timecourse.txt	3893550	intergenic	indel;C;+G;G;+GG;+T;+GGG;+GAC	indel	0	0	0.0285714	0	0	0.292308	6
p3_annotated_timecourse.txt	3893550	intergenic	indel;C;+G;T;+GG	indel	0	0.0526316	0	0	0	0	6
p6_annotated_timecourse.txt	3914186	ilvM	A->G	missense	0	0.023622	0	0.0722892	0.102941	0	2
p3_annotated_timecourse.txt	3914186	ilvM	A->G	missense	0	0	0	0.025641	0	1	2
p6_annotated_timecourse.txt	3934945	rffG	G->A	synonymous	0	0.0416667	0	0.0846154	0.113636	0	2
p3_annotated_timecourse.txt	3934945	rffG	G->A	synonymous	0	0	0	0.0454545	0	1	2
p6_annotated_timecourse.txt	3942751	yifK	indel;+GGG;-1;+G;+GGGG;+GG	indel	0	0.0462963	0	0.0578512	0.0864198	0	3
m2_annotated_timecourse.txt	3942751	yifK	indel;+G;+GGGG;+GGGGG;+3;+1;-1;+GG;-2;+GGG;+GGGGGG	indel	0	0	0	0	0.0114943	0.0149254	3
m4_annotated_timecourse.txt	3942751	yifK	indel;A;+A;+G;G;G+GGGGG;G+GGGG;+GGGGG;+GGGG;G+GGGGGG;C;+3;-1;G+GG;+GG;+GGGGGGG;+GGG;+GGGGGGGG;+GGGGGG	indel	0	0.03125	0	0	0	0.981481	3
p6_annotated_timecourse.txt	3987304	ECB_03715	indel;+A;-1;-2	indel	0	0.0522388	0	0.0759494	0.0294118	0	2
p3_annotated_timecourse.txt	3987304	ECB_03715	indel;-1;T;-2	indel	0	0	0	0	0.0208333	1	2
p6_annotated_timecourse.txt	4038033	bipA	A->G	missense	0	0	0	0.0826446	0.197674	0	2
p3_annotated_timecourse.txt	4038033	bipA	A->G	missense	0	0	0	0	0.0454545	1	2
m6_annotated_timecourse.txt	4049580	yihS	MOB_4049580_4049582_IS150_-1	sv	0	0	0	0	0.0169492	0.0338983	2
p1_annotated_timecourse.txt	4049580	yihS	MOB_4049580_4049582_IS150_-1	sv	0	0	0	0.0322709	0.0104167	0	2
p6_annotated_timecourse.txt	4100366	hslU	T->C	missense	0	0.0337079	0	0.0789474	0.0833333	0	2
p3_annotated_timecourse.txt	4100366	hslU	T->C	missense	0	0	0	0	0.04	0.944444	2
p1_annotated_timecourse.txt	4110237	metL	MOB_4110237_4110239_IS150_1	sv	0	0	0	0.0127986	0.0141044	0	2
m5_annotated_timecourse.txt	4110237	metL	MOB_4110237_4110239_IS150_1	sv	0	0	0	0	0.00874636	0	2
p3_annotated_timecourse.txt	4126698	pflC	indel;-1;+T	indel	0	0	0	0	0.0588235	0	2
m1_annotated_timecourse.txt	4126698	pflC	indel;C;+T;-1;T;-2	indel	0	0	0	0	0.0285714	0.893617	2
p1_annotated_timecourse.txt	4141016	yijC	C->A	missense	0	0.0344828	0.136364	0.0153846	0	0	2
m1_annotated_timecourse.txt	4141016	yijC	C->A	missense	0	0.505882	0.123711	0	0	0	2
m2_annotated_timecourse.txt	4260148	yjcE	C->T	synonymous	0	0	0	0	0.0144928	0	2
m4_annotated_timecourse.txt	4260148	yjcE	C->T	synonymous	0	0	0.0333333	0	0	0	2
p6_annotated_timecourse.txt	4262916	actP	T->C	missense	0	0.0129032	0	0.0503597	0.0176991	0	2
p1_annotated_timecourse.txt	4262916	actP	T->G	missense	0	0	0.0204082	0.00578035	0	0	2
m5_annotated_timecourse.txt	4266390	acs	C->A	noncoding	0	0.0123457	0	0	0	0	3
p2_annotated_timecourse.txt	4266390	acs	C->A	noncoding	0	0	0	0.217391	0	0	3
p4_annotated_timecourse.txt	4266390	acs	C->A	noncoding	0	0	0.00909091	0	0	0	3
p6_annotated_timecourse.txt	4333022	lysU	T->C	missense	0	0.0362694	0	0.0983607	0.0503597	0	2
p3_annotated_timecourse.txt	4333022	lysU	T->C	missense	0	0	0	0	0.012987	1	2
p3_annotated_timecourse.txt	4367476	yjeP	indel;+C;A;C;+CC;-1;T	indel	0	0	0	0	0.0333333	0.727273	2
p6_annotated_timecourse.txt	4367476	yjeP	indel;+C;-1;+CC;-2	indel	0	0.0229885	0	0.103448	0	0	2
p1_annotated_timecourse.txt	4415710	cycA	MOB_4415710_4415712_IS150_1	sv	0	0.00762475	0.0253807	0.0217448	0.11047	0	4
p5_annotated_timecourse.txt	4415710	cycA	MOB_4415710_4415712_IS150_1	sv	0	0	0.0251694	0.0358483	0	0	4
p6_annotated_timecourse.txt	4415710	cycA	MOB_4415710_4415712_IS150_1	sv	0	0	0.00450248	0	0	0	4
m3_annotated_timecourse.txt	4415710	cycA	MOB_4415710_4415712_IS150_1	sv	0	0	0	0.0323625	0.011717	1	4
p6_annotated_timecourse.txt	4454425	pyrI	C->T	synonymous	0	0.0465116	0	0.0727273	0.129032	0	2
p3_annotated_timecourse.txt	4454425	pyrI	C->T	synonymous	0	0	0	0	0.02	1	2
p6_annotated_timecourse.txt	4462982	yjgN	indel;+TT;-1;+T	indel	0	0.0366492	0.0197368	0.0333333	0.0762712	0.0526316	2
m3_annotated_timecourse.txt	4462982	yjgN	indel;+TT;-1;+T	indel	0	0.0714286	0	0	0.02	0.0166667	2
p6_annotated_timecourse.txt	4491659	ECB_04148	A->G	missense	0	0.0479042	0	0.0827586	0.0833333	0	2
p3_annotated_timecourse.txt	4491659	ECB_04148	A->G	missense	0	0.0384615	0	0	0	1	2
m1_annotated_timecourse.txt	4524522	fimA	MOB_4524522_4524527_IS186_-1	sv	0	0	0.011976	0.1	0.0324675	0.992537	4
p3_annotated_timecourse.txt	4524522	fimA	MOB_4524522_4524527_IS186_-1	sv	0	0	0	0	0.0153846	0.0136986	4
m6_annotated_timecourse.txt	4524522	fimA	MOB_4524522_4524527_IS186_-1	sv	0	0	0.333333	0.021978	0.0149254	0	4
m3_annotated_timecourse.txt	4524522	fimA	MOB_4524522_4524527_IS186_-1	sv	0	0	0	0	0.0102041	#DIV/0!	4
p6_annotated_timecourse.txt	4528646	fimD	indel;-1;+G;-2	indel	0	0.0701754	0	0.0857143	0.09375	0	2
m2_annotated_timecourse.txt	4528646	fimD	indel;C;+G;G;-1;T;+T	indel	0	0	0.00900901	0.0133333	0	0.030303	2
m4_annotated_timecourse.txt	4558774	hsdS	indel;-1;+T	indel	0	0.025641	0	0	0	0	2
p6_annotated_timecourse.txt	4558774	hsdS	indel;-1;+T	indel	0	0	0	0.0196078	0	0	2
p6_annotated_timecourse.txt	4559979	hsdM	C->T	missense	0	0.0218978	0	0.0373134	0.121212	0	2
p3_annotated_timecourse.txt	4559979	hsdM	C->T	missense	0	0	0.111111	0	0	1	2
m5_annotated_timecourse.txt	4567086	yjiX	MOB_4567086_4567088_IS150_-1	sv	0	0.00864745	0	0	0.00255654	1.00008	2
m3_annotated_timecourse.txt	4567086	yjiX	MOB_4567086_4567088_IS150_1	sv	0	0	0.0169305	0	0	0	2
p6_annotated_timecourse.txt	4627362	intergenic	C->T	noncoding	0	0.027027	0	0.097561	0.0860215	0	2
p3_annotated_timecourse.txt	4627362	intergenic	C->T	noncoding	0	0	0	0	0.0188679	1	2
